# Supplementary material for: The development of pressure across membranes in Donnan systems
Source: Sci Rep. 2015 Oct 12;5:14695. doi: 10.1038/srep14695 (PMC4600974; doi:10.1038/srep14695)
Supplement: Supplementary dataset [file srep14695-s2.xls]

## Sheet: Sheet1
								The development of pressure across membranes in Donnan systems
										A. Ilani
								Numerical Analysis of Poisson Electric Equation for a Particular Donnan System described in the Supplementary section of the article
								The colours of the columns correspond to those of the curves in Supplementary Figure S1																																			note P
											see also sheet2																																measured
																																											through
																																											to that of
			distance from membrane	distance from starting point remote from membrane		61.5 mV is the value of (RT/F)*(ln 10) at 37 C			(C/L)/96.5						based only on numerical analysis		RT*0.001 at 37C =19.3 mmHg																										eq. 15 osmolarity
																																											vant' Hoff		line AN
			m=n-n(final)				at 37 C mM Anion	at 37 C mM Cation		d2φ/dx2	δφ/δx	tot mOsm	(δφ/δx)*ρ* 0.00965	cumulative (δφ/δx)*ρ * 0.00965	75. mmHg=N/cm2	Δ osmol	RT*Δ mOsmol
					φ				ρ						P		P
			m in Å	n in Å	mV		Ci	Ci	mEq/L	mV/Å2	mV/Å	mOsm/L	N/cm2	N/cm2	mmHg	mOsm/L	mmHg																										N/cm2 =	75.01 mmHg
		Init. Cond. -->	-1204	-1	0
		Init. Cond. -->	-1203	0	0		0.9	0.9		-1e-05																																	V * C/m =	N
			-1202	1	-1e-05	-1.62602e-07	0.9	0.9	6.73927e-07	-9.19237e-10	-1e-05	1.8	6.5034e-14	6.5034e-14	4.8782e-12	1.26343e-13	2.43843e-12
			-1201	2	-2.00009e-05	-3.25218e-07	0.899999	0.900001	1.34792e-06	-1.83856e-09	-1.00009e-05	1.8	1.30086e-13	1.9512e-13	1.46359e-11	5.04707e-13	9.74085e-12																										V * C/cm =	100 N
			-1200	3	-3.00037e-05	-4.87865e-07	0.899999	0.900001	2.02203e-06	-2.75805e-09	-1.00028e-05	1.8	1.9518e-13	3.903e-13	2.92764e-11	1.13576e-12	2.19201e-11
			-1199	4	-4.00092e-05	-6.50556e-07	0.899999	0.900001	2.69633e-06	-3.67779e-09	-1.00055e-05	1.8	2.60339e-13	6.50639e-13	4.88044e-11	2.0195e-12	3.89763e-11
			-1198	5	-5.00184e-05	-8.13307e-07	0.899998	0.900002	3.37088e-06	-4.59787e-09	-1.00092e-05	1.8	3.25589e-13	9.76227e-13	7.32268e-11	3.15636e-12	6.09178e-11
			-1197	6	-6.00322e-05	-9.76133e-07	0.899998	0.900002	4.04573e-06	-5.51838e-09	-1.00138e-05	1.8	3.90952e-13	1.36718e-12	1.02552e-10	4.54681e-12	8.77534e-11
			-1196	7	-7.00515e-05	-1.13905e-06	0.899998	0.900002	4.72096e-06	-6.43939e-09	-1.00193e-05	1.8	4.56452e-13	1.82363e-12	1.36791e-10	6.19083e-12	1.19483e-10
			-1195	8	-8.00772e-05	-1.30207e-06	0.899997	0.900003	5.39662e-06	-7.361e-09	-1.00257e-05	1.8	5.22115e-13	2.34575e-12	1.75954e-10	8.08975e-12	1.56132e-10
			-1194	9	-9.01103e-05	-1.46521e-06	0.899997	0.900003	6.07278e-06	-8.28328e-09	-1.00331e-05	1.8	5.87964e-13	2.93371e-12	2.20058e-10	1.0244e-11	1.9771e-10
			-1193	10	-0.000100152	-1.62848e-06	0.899997	0.900003	6.7495e-06	-9.20632e-09	-1.00414e-05	1.8	6.54023e-13	3.58773e-12	2.69116e-10	1.26545e-11	2.44233e-10
			-1192	11	-0.000110202	-1.79191e-06	0.899996	0.900004	7.42684e-06	-1.01302e-08	-1.00506e-05	1.8	7.20316e-13	4.30805e-12	3.23147e-10	1.53217e-11	2.9571e-10
			-1191	12	-0.000120263	-1.9555e-06	0.899996	0.900004	8.10486e-06	-1.1055e-08	-1.00607e-05	1.8	7.86869e-13	5.09492e-12	3.8217e-10	1.8247e-11	3.52166e-10
			-1190	13	-0.000130335	-2.11927e-06	0.899996	0.900004	8.78362e-06	-1.19809e-08	-1.00718e-05	1.8	8.53704e-13	5.94862e-12	4.46206e-10	2.14311e-11	4.1362e-10
			-1189	14	-0.000140419	-2.28323e-06	0.899995	0.900005	9.46319e-06	-1.29078e-08	-1.00838e-05	1.8	9.20848e-13	6.86947e-12	5.15279e-10	2.48754e-11	4.80096e-10
			-1188	15	-0.000150515	-2.4474e-06	0.899995	0.900005	1.01436e-05	-1.38359e-08	-1.00967e-05	1.8	9.88324e-13	7.85779e-12	5.89413e-10	2.85814e-11	5.5162e-10
			-1187	16	-0.000160626	-2.6118e-06	0.899995	0.900005	1.0825e-05	-1.47653e-08	-1.01105e-05	1.8	1.05616e-12	8.91395e-12	6.68636e-10	3.25502e-11	6.28219e-10
			-1186	17	-0.000170751	-2.77644e-06	0.899994	0.900006	1.15074e-05	-1.56961e-08	-1.01253e-05	1.8	1.12437e-12	1.00383e-11	7.52975e-10	3.67832e-11	7.09917e-10
			-1185	18	-0.000180892	-2.94133e-06	0.899994	0.900006	1.21908e-05	-1.66283e-08	-1.0141e-05	1.8	1.193e-12	1.12313e-11	8.42462e-10	4.12823e-11	7.96749e-10
			-1184	19	-0.00019105	-3.1065e-06	0.899994	0.900006	1.28754e-05	-1.7562e-08	-1.01576e-05	1.8	1.26205e-12	1.24934e-11	9.37128e-10	4.60487e-11	8.8874e-10
			-1183	20	-0.000201225	-3.27195e-06	0.899993	0.900007	1.35611e-05	-1.84973e-08	-1.01752e-05	1.8	1.33157e-12	1.38249e-11	1.03701e-09	5.10842e-11	9.85926e-10
			-1182	21	-0.000211418	-3.4377e-06	0.899993	0.900007	1.42481e-05	-1.94344e-08	-1.01937e-05	1.8	1.40157e-12	1.52265e-11	1.14214e-09	5.63911e-11	1.08835e-09
			-1181	22	-0.000221632	-3.60377e-06	0.899993	0.900007	1.49364e-05	-2.03732e-08	-1.02131e-05	1.8	1.47207e-12	1.66986e-11	1.25256e-09	6.19707e-11	1.19603e-09
			-1180	23	-0.000231865	-3.77016e-06	0.899992	0.900008	1.5626e-05	-2.13139e-08	-1.02335e-05	1.8	1.54312e-12	1.82417e-11	1.36831e-09	6.78255e-11	1.30903e-09
			-1179	24	-0.00024212	-3.93691e-06	0.899992	0.900008	1.63171e-05	-2.22565e-08	-1.02548e-05	1.8	1.61472e-12	1.98564e-11	1.48943e-09	7.3958e-11	1.42739e-09
			-1178	25	-0.000252397	-4.10401e-06	0.899991	0.900009	1.70097e-05	-2.32012e-08	-1.0277e-05	1.8	1.68691e-12	2.15433e-11	1.61597e-09	8.03695e-11	1.55113e-09
			-1177	26	-0.000262697	-4.2715e-06	0.899991	0.900009	1.77039e-05	-2.41481e-08	-1.03002e-05	1.8	1.75972e-12	2.3303e-11	1.74796e-09	8.7063e-11	1.68032e-09
			-1176	27	-0.000273021	-4.43937e-06	0.899991	0.900009	1.83997e-05	-2.50971e-08	-1.03244e-05	1.8	1.83316e-12	2.51362e-11	1.88547e-09	9.4041e-11	1.81499e-09
			-1175	28	-0.000283371	-4.60766e-06	0.89999	0.90001	1.90971e-05	-2.60485e-08	-1.03495e-05	1.8	1.90728e-12	2.70435e-11	2.02853e-09	1.01306e-10	1.9552e-09
			-1174	29	-0.000293746	-4.77637e-06	0.89999	0.90001	1.97964e-05	-2.70023e-08	-1.03755e-05	1.8	1.98209e-12	2.90256e-11	2.17721e-09	1.0886e-10	2.101e-09
			-1173	30	-0.000304149	-4.94551e-06	0.89999	0.90001	2.04974e-05	-2.79585e-08	-1.04025e-05	1.8	2.05762e-12	3.10832e-11	2.33155e-09	1.16707e-10	2.25244e-09
			-1172	31	-0.00031458	-5.11511e-06	0.899989	0.900011	2.12004e-05	-2.89173e-08	-1.04305e-05	1.8	2.13391e-12	3.32171e-11	2.49162e-09	1.24849e-10	2.40958e-09
			-1171	32	-0.000325039	-5.28519e-06	0.899989	0.900011	2.19053e-05	-2.98788e-08	-1.04594e-05	1.8	2.21097e-12	3.54281e-11	2.65746e-09	1.33289e-10	2.57248e-09
			-1170	33	-0.000335528	-5.45574e-06	0.899989	0.900011	2.26122e-05	-3.0843e-08	-1.04893e-05	1.8	2.28884e-12	3.77169e-11	2.82915e-09	1.42031e-10	2.74119e-09
			-1169	34	-0.000346048	-5.6268e-06	0.899988	0.900012	2.33211e-05	-3.181e-08	-1.05201e-05	1.8	2.36755e-12	4.00845e-11	3.00674e-09	1.51076e-10	2.91578e-09
			-1168	35	-0.0003566	-5.79838e-06	0.899988	0.900012	2.40323e-05	-3.278e-08	-1.05519e-05	1.8	2.44712e-12	4.25316e-11	3.19029e-09	1.60431e-10	3.09631e-09
			-1167	36	-0.000367185	-5.97049e-06	0.899988	0.900012	2.47456e-05	-3.3753e-08	-1.05847e-05	1.8	2.52758e-12	4.50592e-11	3.37989e-09	1.70096e-10	3.28285e-09
			-1166	37	-0.000377803	-6.14315e-06	0.899987	0.900013	2.54612e-05	-3.47291e-08	-1.06185e-05	1.8	2.60897e-12	4.76681e-11	3.57559e-09	1.80076e-10	3.47546e-09
			-1165	38	-0.000388457	-6.31637e-06	0.899987	0.900013	2.61792e-05	-3.57084e-08	-1.06532e-05	1.8	2.69131e-12	5.03594e-11	3.77746e-09	1.90375e-10	3.67423e-09
			-1164	39	-0.000399146	-6.49017e-06	0.899987	0.900013	2.68995e-05	-3.66909e-08	-1.06889e-05	1.8	2.77463e-12	5.31341e-11	3.98559e-09	2.00995e-10	3.87921e-09
			-1163	40	-0.000409871	-6.66457e-06	0.899986	0.900014	2.76223e-05	-3.76769e-08	-1.07256e-05	1.8	2.85897e-12	5.5993e-11	4.20004e-09	2.11943e-10	4.09049e-09
			-1162	41	-0.000420634	-6.83958e-06	0.899986	0.900014	2.83477e-05	-3.86663e-08	-1.07633e-05	1.8	2.94435e-12	5.89374e-11	4.42089e-09	2.2322e-10	4.30815e-09
			-1161	42	-0.000431436	-7.01523e-06	0.899985	0.900015	2.90757e-05	-3.96592e-08	-1.08019e-05	1.8	3.03081e-12	6.19682e-11	4.64823e-09	2.34832e-10	4.53226e-09
			-1160	43	-0.000442278	-7.19151e-06	0.899985	0.900015	2.98063e-05	-4.06558e-08	-1.08416e-05	1.8	3.11838e-12	6.50866e-11	4.88214e-09	2.46782e-10	4.7629e-09
			-1159	44	-0.00045316	-7.36846e-06	0.899985	0.900015	3.05397e-05	-4.16562e-08	-1.08823e-05	1.8	3.20709e-12	6.82937e-11	5.12271e-09	2.59076e-10	5.00017e-09
			-1158	45	-0.000464084	-7.54608e-06	0.899984	0.900016	3.12759e-05	-4.26603e-08	-1.09239e-05	1.8	3.29697e-12	7.15907e-11	5.37001e-09	2.71717e-10	5.24414e-09
			-1157	46	-0.000475051	-7.7244e-06	0.899984	0.900016	3.2015e-05	-4.36684e-08	-1.09666e-05	1.8	3.38806e-12	7.49787e-11	5.62415e-09	2.84711e-10	5.49492e-09
			-1156	47	-0.000486061	-7.90343e-06	0.899984	0.900016	3.2757e-05	-4.46805e-08	-1.10102e-05	1.8	3.48039e-12	7.84591e-11	5.88522e-09	2.98061e-10	5.75258e-09
			-1155	48	-0.000497116	-8.08319e-06	0.899983	0.900017	3.3502e-05	-4.56967e-08	-1.10549e-05	1.8	3.574e-12	8.20331e-11	6.1533e-09	3.11773e-10	6.01723e-09
			-1154	49	-0.000508217	-8.26368e-06	0.899983	0.900017	3.42501e-05	-4.67171e-08	-1.11006e-05	1.8	3.66891e-12	8.5702e-11	6.42851e-09	3.25853e-10	6.28896e-09
			-1153	50	-0.000519364	-8.44494e-06	0.899982	0.900018	3.50014e-05	-4.77418e-08	-1.11473e-05	1.8	3.76516e-12	8.94672e-11	6.71093e-09	3.40304e-10	6.56787e-09
			-1152	51	-0.000530559	-8.62698e-06	0.899982	0.900018	3.57558e-05	-4.87709e-08	-1.11951e-05	1.8	3.86279e-12	9.333e-11	7.00068e-09	3.55133e-10	6.85407e-09
			-1151	52	-0.000541803	-8.8098e-06	0.899982	0.900018	3.65136e-05	-4.98045e-08	-1.12439e-05	1.8	3.96184e-12	9.72918e-11	7.29786e-09	3.70345e-10	7.14766e-09
			-1150	53	-0.000553097	-8.99344e-06	0.899981	0.900019	3.72747e-05	-5.08427e-08	-1.12937e-05	1.8	4.06234e-12	1.01354e-10	7.60257e-09	3.85945e-10	7.44874e-09
			-1149	54	-0.000564441	-9.1779e-06	0.899981	0.900019	3.80392e-05	-5.18855e-08	-1.13445e-05	1.8	4.16432e-12	1.05518e-10	7.91494e-09	4.0194e-10	7.75743e-09
			-1148	55	-0.000575837	-9.36321e-06	0.899981	0.900019	3.88073e-05	-5.29331e-08	-1.13964e-05	1.8	4.26783e-12	1.09786e-10	8.23507e-09	4.18334e-10	8.07385e-09
			-1147	56	-0.000587287	-9.54938e-06	0.89998	0.90002	3.95789e-05	-5.39856e-08	-1.14493e-05	1.8	4.37291e-12	1.14159e-10	8.56308e-09	4.35135e-10	8.39811e-09
			-1146	57	-0.00059879	-9.73642e-06	0.89998	0.90002	4.03541e-05	-5.5043e-08	-1.15033e-05	1.8	4.47958e-12	1.18639e-10	8.89909e-09	4.52348e-10	8.73032e-09
			-1145	58	-0.000610348	-9.92436e-06	0.899979	0.900021	4.1133e-05	-5.61055e-08	-1.15583e-05	1.8	4.5879e-12	1.23227e-10	9.24323e-09	4.6998e-10	9.07061e-09
			-1144	59	-0.000621963	-1.01132e-05	0.899979	0.900021	4.19158e-05	-5.71731e-08	-1.16145e-05	1.8	4.6979e-12	1.27925e-10	9.59562e-09	4.88037e-10	9.41911e-09
			-1143	60	-0.000633634	-1.0303e-05	0.899979	0.900021	4.27024e-05	-5.8246e-08	-1.16716e-05	1.8	4.80962e-12	1.32734e-10	9.95639e-09	5.06525e-10	9.77594e-09
			-1142	61	-0.000645364	-1.04937e-05	0.899978	0.900022	4.34929e-05	-5.93243e-08	-1.17299e-05	1.8	4.9231e-12	1.37657e-10	1.03257e-08	5.25453e-10	1.01412e-08
			-1141	62	-0.000657154	-1.06854e-05	0.899978	0.900022	4.42874e-05	-6.0408e-08	-1.17892e-05	1.8	5.03839e-12	1.42696e-10	1.07036e-08	5.44825e-10	1.05151e-08
			-1140	63	-0.000669003	-1.08781e-05	0.899977	0.900023	4.50859e-05	-6.14972e-08	-1.18496e-05	1.8	5.15552e-12	1.47851e-10	1.10903e-08	5.64651e-10	1.08978e-08
			-1139	64	-0.000680914	-1.10718e-05	0.899977	0.900023	4.58887e-05	-6.25921e-08	-1.19111e-05	1.8	5.27454e-12	1.53126e-10	1.1486e-08	5.84936e-10	1.12893e-08
			-1138	65	-0.000692888	-1.12665e-05	0.899977	0.900023	4.66956e-05	-6.36928e-08	-1.19737e-05	1.8	5.3955e-12	1.58521e-10	1.18907e-08	6.05689e-10	1.16898e-08
			-1137	66	-0.000704925	-1.14622e-05	0.899976	0.900024	4.75068e-05	-6.47993e-08	-1.20374e-05	1.8	5.51843e-12	1.6404e-10	1.23046e-08	6.26917e-10	1.20995e-08
			-1136	67	-0.000717027	-1.1659e-05	0.899976	0.900024	4.83224e-05	-6.59118e-08	-1.21022e-05	1.8	5.64339e-12	1.69683e-10	1.27279e-08	6.48627e-10	1.25185e-08
			-1135	68	-0.000729196	-1.18568e-05	0.899975	0.900025	4.91425e-05	-6.70303e-08	-1.21681e-05	1.8	5.77042e-12	1.75453e-10	1.31608e-08	6.70829e-10	1.2947e-08
			-1134	69	-0.000741431	-1.20558e-05	0.899975	0.900025	4.9967e-05	-6.8155e-08	-1.22351e-05	1.8	5.89956e-12	1.81353e-10	1.36033e-08	6.93529e-10	1.33851e-08
			-1133	70	-0.000753734	-1.22558e-05	0.899975	0.900025	5.07962e-05	-6.9286e-08	-1.23033e-05	1.8	6.03086e-12	1.87384e-10	1.40557e-08	7.16737e-10	1.3833e-08
			-1132	71	-0.000766107	-1.2457e-05	0.899974	0.900026	5.163e-05	-7.04233e-08	-1.23726e-05	1.8	6.16438e-12	1.93548e-10	1.45181e-08	7.40461e-10	1.42909e-08
			-1131	72	-0.00077855	-1.26593e-05	0.899974	0.900026	5.24686e-05	-7.15671e-08	-1.2443e-05	1.8	6.30016e-12	1.99848e-10	1.49906e-08	7.64709e-10	1.47589e-08
			-1130	73	-0.000791064	-1.28628e-05	0.899973	0.900027	5.3312e-05	-7.27175e-08	-1.25146e-05	1.8	6.43825e-12	2.06287e-10	1.54736e-08	7.89491e-10	1.52372e-08
			-1129	74	-0.000803651	-1.30675e-05	0.899973	0.900027	5.41603e-05	-7.38746e-08	-1.25873e-05	1.8	6.5787e-12	2.12865e-10	1.5967e-08	8.14815e-10	1.57259e-08
			-1128	75	-0.000816313	-1.32734e-05	0.899972	0.900028	5.50135e-05	-7.50385e-08	-1.26612e-05	1.8	6.72156e-12	2.19587e-10	1.64712e-08	8.40691e-10	1.62253e-08
			-1127	76	-0.000829049	-1.34805e-05	0.899972	0.900028	5.58719e-05	-7.62092e-08	-1.27362e-05	1.8	6.86689e-12	2.26454e-10	1.69863e-08	8.67129e-10	1.67356e-08
			-1126	77	-0.000841861	-1.36888e-05	0.899972	0.900028	5.67353e-05	-7.7387e-08	-1.28124e-05	1.8	7.01474e-12	2.33469e-10	1.75125e-08	8.94138e-10	1.72569e-08
			-1125	78	-0.000854751	-1.38984e-05	0.899971	0.900029	5.7604e-05	-7.85719e-08	-1.28898e-05	1.8	7.16516e-12	2.40634e-10	1.80499e-08	9.21728e-10	1.77894e-08
			-1124	79	-0.000867719	-1.41093e-05	0.899971	0.900029	5.8478e-05	-7.9764e-08	-1.29684e-05	1.8	7.31821e-12	2.47952e-10	1.85989e-08	9.49909e-10	1.83332e-08
			-1123	80	-0.000880767	-1.43214e-05	0.89997	0.90003	5.93573e-05	-8.09634e-08	-1.30481e-05	1.8	7.47394e-12	2.55426e-10	1.91595e-08	9.78692e-10	1.88888e-08
			-1122	81	-0.000893896	-1.45349e-05	0.89997	0.90003	6.02421e-05	-8.21703e-08	-1.31291e-05	1.8	7.63242e-12	2.63058e-10	1.9732e-08	1.00809e-09	1.94561e-08
			-1121	82	-0.000907108	-1.47497e-05	0.899969	0.900031	6.11325e-05	-8.33847e-08	-1.32113e-05	1.8	7.79369e-12	2.70852e-10	2.03166e-08	1.03811e-09	2.00354e-08
			-1120	83	-0.000920402	-1.49659e-05	0.899969	0.900031	6.20284e-05	-8.46068e-08	-1.32946e-05	1.8	7.95783e-12	2.7881e-10	2.09135e-08	1.06876e-09	2.0627e-08
			-1119	84	-0.000933782	-1.51834e-05	0.899969	0.900031	6.29301e-05	-8.58367e-08	-1.33792e-05	1.8	8.12489e-12	2.86935e-10	2.1523e-08	1.10005e-09	2.12311e-08
			-1118	85	-0.000947247	-1.54024e-05	0.899968	0.900032	6.38375e-05	-8.70744e-08	-1.34651e-05	1.8	8.29493e-12	2.9523e-10	2.21452e-08	1.13201e-09	2.18478e-08
			-1117	86	-0.000960799	-1.56227e-05	0.899968	0.900032	6.47509e-05	-8.83202e-08	-1.35522e-05	1.8	8.46801e-12	3.03698e-10	2.27804e-08	1.16463e-09	2.24774e-08
			-1116	87	-0.000974439	-1.58445e-05	0.899967	0.900033	6.56701e-05	-8.95741e-08	-1.36405e-05	1.8	8.6442e-12	3.12342e-10	2.34288e-08	1.19793e-09	2.31201e-08
			-1115	88	-0.000988169	-1.60678e-05	0.899967	0.900033	6.65954e-05	-9.08362e-08	-1.37301e-05	1.8	8.82356e-12	3.21165e-10	2.40906e-08	1.23193e-09	2.37763e-08
			-1114	89	-0.00100199	-1.62925e-05	0.899966	0.900034	6.75269e-05	-9.21066e-08	-1.38209e-05	1.8	9.00616e-12	3.30172e-10	2.47662e-08	1.26663e-09	2.4446e-08
			-1113	90	-0.0010159	-1.65188e-05	0.899966	0.900034	6.84645e-05	-9.33856e-08	-1.3913e-05	1.8	9.19207e-12	3.39364e-10	2.54557e-08	1.30205e-09	2.51296e-08
			-1112	91	-0.00102991	-1.67465e-05	0.899965	0.900035	6.94084e-05	-9.46731e-08	-1.40064e-05	1.8	9.38135e-12	3.48745e-10	2.61594e-08	1.3382e-09	2.58273e-08
			-1111	92	-0.00104401	-1.69758e-05	0.899965	0.900035	7.03587e-05	-9.59693e-08	-1.41011e-05	1.8	9.57408e-12	3.58319e-10	2.68775e-08	1.3751e-09	2.65394e-08
			-1110	93	-0.00105821	-1.72066e-05	0.899964	0.900036	7.13155e-05	-9.72744e-08	-1.4197e-05	1.8	9.77032e-12	3.68089e-10	2.76104e-08	1.41275e-09	2.72661e-08
			-1109	94	-0.0010725	-1.74391e-05	0.899964	0.900036	7.22788e-05	-9.85883e-08	-1.42943e-05	1.8	9.97014e-12	3.7806e-10	2.83582e-08	1.45118e-09	2.80077e-08
			-1108	95	-0.00108689	-1.76731e-05	0.899963	0.900037	7.32488e-05	-9.99114e-08	-1.43929e-05	1.8	1.01736e-11	3.88233e-10	2.91214e-08	1.49039e-09	2.87645e-08
			-1107	96	-0.00110139	-1.79087e-05	0.899963	0.900037	7.42255e-05	-1.01244e-07	-1.44928e-05	1.8	1.03808e-11	3.98614e-10	2.99e-08	1.5304e-09	2.95367e-08
			-1106	97	-0.00111598	-1.8146e-05	0.899962	0.900038	7.52091e-05	-1.02585e-07	-1.4594e-05	1.8	1.05919e-11	4.09206e-10	3.06945e-08	1.57122e-09	3.03246e-08
			-1105	98	-0.00113068	-1.8385e-05	0.899962	0.900038	7.61995e-05	-1.03936e-07	-1.46966e-05	1.8	1.08068e-11	4.20013e-10	3.15052e-08	1.61288e-09	3.11286e-08
			-1104	99	-0.00114548	-1.86257e-05	0.899961	0.900039	7.7197e-05	-1.05297e-07	-1.48006e-05	1.8	1.10257e-11	4.31038e-10	3.23322e-08	1.65538e-09	3.19488e-08
			-1103	100	-0.00116038	-1.8868e-05	0.899961	0.900039	7.82015e-05	-1.06667e-07	-1.49059e-05	1.8	1.12486e-11	4.42287e-10	3.31759e-08	1.69874e-09	3.27857e-08
			-1102	101	-0.0011754	-1.91122e-05	0.89996	0.90004	7.92132e-05	-1.08047e-07	-1.50125e-05	1.8	1.14757e-11	4.53763e-10	3.40367e-08	1.74298e-09	3.36396e-08
			-1101	102	-0.00119052	-1.9358e-05	0.89996	0.90004	8.02323e-05	-1.09437e-07	-1.51206e-05	1.8	1.1707e-11	4.6547e-10	3.49149e-08	1.78812e-09	3.45106e-08
			-1100	103	-0.00120575	-1.96057e-05	0.899959	0.900041	8.12587e-05	-1.10837e-07	-1.523e-05	1.8	1.19426e-11	4.77412e-10	3.58107e-08	1.83416e-09	3.53992e-08
			-1099	104	-0.00122109	-1.98551e-05	0.899959	0.900041	8.22925e-05	-1.12247e-07	-1.53408e-05	1.8	1.21825e-11	4.89595e-10	3.67245e-08	1.88113e-09	3.63058e-08
			-1098	105	-0.00123654	-2.01064e-05	0.899958	0.900042	8.33339e-05	-1.13667e-07	-1.54531e-05	1.8	1.2427e-11	5.02022e-10	3.76566e-08	1.92904e-09	3.72305e-08
			-1097	106	-0.00125211	-2.03595e-05	0.899958	0.900042	8.4383e-05	-1.15098e-07	-1.55668e-05	1.8	1.2676e-11	5.14698e-10	3.86075e-08	1.97792e-09	3.81738e-08
			-1096	107	-0.00126779	-2.06145e-05	0.899957	0.900043	8.54399e-05	-1.1654e-07	-1.56819e-05	1.8	1.29296e-11	5.27627e-10	3.95773e-08	2.02777e-09	3.9136e-08
			-1095	108	-0.00128359	-2.08714e-05	0.899957	0.900043	8.65046e-05	-1.17992e-07	-1.57984e-05	1.8	1.3188e-11	5.40815e-10	4.05666e-08	2.07862e-09	4.01174e-08
			-1094	109	-0.00129951	-2.11302e-05	0.899956	0.900044	8.75772e-05	-1.19455e-07	-1.59164e-05	1.8	1.34513e-11	5.54267e-10	4.15755e-08	2.13049e-09	4.11185e-08
			-1093	110	-0.00131554	-2.13909e-05	0.899956	0.900044	8.86579e-05	-1.20929e-07	-1.60358e-05	1.8	1.37195e-11	5.67986e-10	4.26046e-08	2.1834e-09	4.21395e-08
			-1092	111	-0.0013317	-2.16536e-05	0.899955	0.900045	8.97468e-05	-1.22415e-07	-1.61568e-05	1.8	1.39927e-11	5.81979e-10	4.36542e-08	2.23736e-09	4.3181e-08
			-1091	112	-0.00134798	-2.19183e-05	0.899955	0.900045	9.08439e-05	-1.23911e-07	-1.62792e-05	1.8	1.4271e-11	5.9625e-10	4.47247e-08	2.29239e-09	4.42431e-08
			-1090	113	-0.00136438	-2.2185e-05	0.899954	0.900046	9.19493e-05	-1.25419e-07	-1.64031e-05	1.8	1.45547e-11	6.10804e-10	4.58164e-08	2.34852e-09	4.53265e-08
			-1089	114	-0.00138091	-2.24538e-05	0.899953	0.900047	9.30632e-05	-1.26938e-07	-1.65285e-05	1.8	1.48436e-11	6.25648e-10	4.69299e-08	2.40577e-09	4.64313e-08
			-1088	115	-0.00139756	-2.27246e-05	0.899953	0.900047	9.41857e-05	-1.28469e-07	-1.66555e-05	1.8	1.5138e-11	6.40786e-10	4.80654e-08	2.46415e-09	4.75581e-08
			-1087	116	-0.00141435	-2.29975e-05	0.899952	0.900048	9.53168e-05	-1.30012e-07	-1.67839e-05	1.8	1.5438e-11	6.56224e-10	4.92234e-08	2.52369e-09	4.87072e-08
			-1086	117	-0.00143126	-2.32726e-05	0.899952	0.900048	9.64567e-05	-1.31567e-07	-1.69139e-05	1.8	1.57436e-11	6.71968e-10	5.04043e-08	2.58441e-09	4.98792e-08
			-1085	118	-0.00144831	-2.35497e-05	0.899951	0.900049	9.76054e-05	-1.33134e-07	-1.70455e-05	1.8	1.6055e-11	6.88023e-10	5.16086e-08	2.64634e-09	5.10743e-08
			-1084	119	-0.00146549	-2.3829e-05	0.899951	0.900049	9.87631e-05	-1.34713e-07	-1.71786e-05	1.8	1.63723e-11	7.04395e-10	5.28367e-08	2.70949e-09	5.22931e-08
			-1083	120	-0.0014828	-2.41106e-05	0.89995	0.90005	9.99299e-05	-1.36304e-07	-1.73134e-05	1.8	1.66957e-11	7.21091e-10	5.4089e-08	2.77389e-09	5.3536e-08
			-1082	121	-0.00150025	-2.43943e-05	0.899949	0.900051	0.000101106	-1.37908e-07	-1.74497e-05	1.8	1.70251e-11	7.38116e-10	5.53661e-08	2.83956e-09	5.48034e-08
			-1081	122	-0.00151784	-2.46803e-05	0.899949	0.900051	0.000102291	-1.39525e-07	-1.75876e-05	1.8	1.73609e-11	7.55477e-10	5.66683e-08	2.90652e-09	5.60959e-08
			-1080	123	-0.00153556	-2.49685e-05	0.899948	0.900052	0.000103486	-1.41155e-07	-1.77271e-05	1.8	1.7703e-11	7.7318e-10	5.79962e-08	2.97481e-09	5.74139e-08
			-1079	124	-0.00155343	-2.52591e-05	0.899948	0.900052	0.00010469	-1.42797e-07	-1.78682e-05	1.8	1.80516e-11	7.91231e-10	5.93502e-08	3.04445e-09	5.87578e-08
			-1078	125	-0.00157144	-2.55519e-05	0.899947	0.900053	0.000105904	-1.44453e-07	-1.8011e-05	1.8	1.84068e-11	8.09638e-10	6.07309e-08	3.11545e-09	6.01282e-08
			-1077	126	-0.0015896	-2.58471e-05	0.899946	0.900054	0.000107127	-1.46122e-07	-1.81555e-05	1.8	1.87688e-11	8.28407e-10	6.21388e-08	3.18786e-09	6.15256e-08
			-1076	127	-0.0016079	-2.61447e-05	0.899946	0.900054	0.000108361	-1.47804e-07	-1.83016e-05	1.8	1.91377e-11	8.47544e-10	6.35743e-08	3.26168e-09	6.29505e-08
			-1075	128	-0.00162635	-2.64447e-05	0.899945	0.900055	0.000109604	-1.495e-07	-1.84494e-05	1.8	1.95136e-11	8.67058e-10	6.5038e-08	3.33696e-09	6.44034e-08
			-1074	129	-0.00164495	-2.67471e-05	0.899945	0.900055	0.000110858	-1.5121e-07	-1.85989e-05	1.8	1.98967e-11	8.86955e-10	6.65305e-08	3.41372e-09	6.58849e-08
			-1073	130	-0.0016637	-2.7052e-05	0.899944	0.900056	0.000112121	-1.52933e-07	-1.87501e-05	1.8	2.02871e-11	9.07242e-10	6.80522e-08	3.49199e-09	6.73954e-08
			-1072	131	-0.0016826	-2.73594e-05	0.899943	0.900057	0.000113395	-1.54671e-07	-1.89031e-05	1.8	2.06849e-11	9.27927e-10	6.96038e-08	3.57179e-09	6.89356e-08
			-1071	132	-0.00170166	-2.76693e-05	0.899943	0.900057	0.000114679	-1.56423e-07	-1.90577e-05	1.8	2.10904e-11	9.49017e-10	7.11858e-08	3.65316e-09	7.0506e-08
			-1070	133	-0.00172087	-2.79817e-05	0.899942	0.900058	0.000115974	-1.58189e-07	-1.92142e-05	1.8	2.15036e-11	9.70521e-10	7.27987e-08	3.73613e-09	7.21073e-08
			-1069	134	-0.00174025	-2.82967e-05	0.899941	0.900059	0.00011728	-1.5997e-07	-1.93723e-05	1.8	2.19247e-11	9.92445e-10	7.44433e-08	3.82072e-09	7.37399e-08
			-1068	135	-0.00175978	-2.86143e-05	0.899941	0.900059	0.000118596	-1.61765e-07	-1.95323e-05	1.8	2.23538e-11	1.0148e-09	7.61201e-08	3.90697e-09	7.54044e-08
			-1067	136	-0.00177947	-2.89345e-05	0.89994	0.90006	0.000119924	-1.63576e-07	-1.96941e-05	1.8	2.27912e-11	1.03759e-09	7.78296e-08	3.9949e-09	7.71016e-08
			-1066	137	-0.00179933	-2.92574e-05	0.899939	0.900061	0.000121262	-1.65401e-07	-1.98577e-05	1.8	2.3237e-11	1.06083e-09	7.95727e-08	4.08456e-09	7.8832e-08
			-1065	138	-0.00181935	-2.9583e-05	0.899939	0.900061	0.000122611	-1.67242e-07	-2.00231e-05	1.8	2.36912e-11	1.08452e-09	8.13497e-08	4.17597e-09	8.05963e-08
			-1064	139	-0.00183954	-2.99113e-05	0.899938	0.900062	0.000123972	-1.69098e-07	-2.01903e-05	1.8	2.41542e-11	1.10867e-09	8.31615e-08	4.26917e-09	8.2395e-08
			-1063	140	-0.0018599	-3.02423e-05	0.899937	0.900063	0.000125344	-1.70969e-07	-2.03594e-05	1.8	2.46261e-11	1.1333e-09	8.50087e-08	4.3642e-09	8.4229e-08
			-1062	141	-0.00188043	-3.05762e-05	0.899937	0.900063	0.000126728	-1.72856e-07	-2.05304e-05	1.8	2.5107e-11	1.15841e-09	8.6892e-08	4.46107e-09	8.60987e-08
			-1061	142	-0.00190114	-3.09128e-05	0.899936	0.900064	0.000128123	-1.74759e-07	-2.07032e-05	1.8	2.55972e-11	1.184e-09	8.88121e-08	4.55985e-09	8.8005e-08
			-1060	143	-0.00192201	-3.12523e-05	0.899935	0.900065	0.00012953	-1.76679e-07	-2.0878e-05	1.8	2.60967e-11	1.2101e-09	9.07696e-08	4.66055e-09	8.99486e-08
			-1059	144	-0.00194307	-3.15946e-05	0.899935	0.900065	0.000130949	-1.78614e-07	-2.10547e-05	1.8	2.66058e-11	1.23671e-09	9.27653e-08	4.76321e-09	9.193e-08
			-1058	145	-0.0019643	-3.19399e-05	0.899934	0.900066	0.00013238	-1.80566e-07	-2.12333e-05	1.8	2.71248e-11	1.26383e-09	9.47999e-08	4.86789e-09	9.39502e-08
			-1057	146	-0.00198572	-3.22881e-05	0.899933	0.900067	0.000133823	-1.82534e-07	-2.14138e-05	1.8	2.76536e-11	1.29148e-09	9.68742e-08	4.9746e-09	9.60098e-08
			-1056	147	-0.00200731	-3.26392e-05	0.899932	0.900068	0.000135278	-1.8452e-07	-2.15964e-05	1.8	2.81927e-11	1.31968e-09	9.89889e-08	5.08339e-09	9.81095e-08
			-1055	148	-0.00202909	-3.29934e-05	0.899932	0.900068	0.000136746	-1.86522e-07	-2.17809e-05	1.8	2.87421e-11	1.34842e-09	1.01145e-07	5.19431e-09	1.0025e-07
			-1054	149	-0.00205106	-3.33506e-05	0.899931	0.900069	0.000138227	-1.88541e-07	-2.19674e-05	1.8	2.9302e-11	1.37772e-09	1.03343e-07	5.30739e-09	1.02433e-07
			-1053	150	-0.00207322	-3.37108e-05	0.89993	0.90007	0.00013972	-1.90578e-07	-2.2156e-05	1.8	2.98728e-11	1.40759e-09	1.05584e-07	5.42267e-09	1.04658e-07
			-1052	151	-0.00209556	-3.40742e-05	0.899929	0.900071	0.000141226	-1.92632e-07	-2.23465e-05	1.8	3.04545e-11	1.43805e-09	1.07868e-07	5.5402e-09	1.06926e-07
			-1051	152	-0.0021181	-3.44407e-05	0.899929	0.900071	0.000142745	-1.94704e-07	-2.25392e-05	1.8	3.10474e-11	1.4691e-09	1.10197e-07	5.66002e-09	1.09238e-07
			-1050	153	-0.00214084	-3.48103e-05	0.899928	0.900072	0.000144277	-1.96794e-07	-2.27339e-05	1.8	3.16517e-11	1.50075e-09	1.12571e-07	5.78217e-09	1.11596e-07
			-1049	154	-0.00216377	-3.51832e-05	0.899927	0.900073	0.000145822	-1.98901e-07	-2.29307e-05	1.8	3.22677e-11	1.53301e-09	1.14991e-07	5.9067e-09	1.13999e-07
			-1048	155	-0.0021869	-3.55593e-05	0.899926	0.900074	0.000147381	-2.01028e-07	-2.31296e-05	1.8	3.28955e-11	1.56591e-09	1.17459e-07	6.03365e-09	1.16449e-07
			-1047	156	-0.00221023	-3.59387e-05	0.899926	0.900074	0.000148953	-2.03172e-07	-2.33306e-05	1.8	3.35354e-11	1.59945e-09	1.19974e-07	6.16308e-09	1.18947e-07
			-1046	157	-0.00223376	-3.63213e-05	0.899925	0.900075	0.000150539	-2.05336e-07	-2.35338e-05	1.8	3.41876e-11	1.63363e-09	1.22539e-07	6.29502e-09	1.21494e-07
			-1045	158	-0.0022575	-3.67073e-05	0.899924	0.900076	0.000152139	-2.07518e-07	-2.37391e-05	1.8	3.48524e-11	1.66849e-09	1.25153e-07	6.42953e-09	1.2409e-07
			-1044	159	-0.00228145	-3.70967e-05	0.899923	0.900077	0.000153753	-2.09719e-07	-2.39466e-05	1.8	3.553e-11	1.70402e-09	1.27818e-07	6.56666e-09	1.26736e-07
			-1043	160	-0.0023056	-3.74895e-05	0.899922	0.900078	0.000155381	-2.1194e-07	-2.41563e-05	1.8	3.62206e-11	1.74024e-09	1.30535e-07	6.70645e-09	1.29435e-07
			-1042	161	-0.00232997	-3.78857e-05	0.899921	0.900079	0.000157023	-2.1418e-07	-2.43683e-05	1.8	3.69246e-11	1.77716e-09	1.33305e-07	6.84896e-09	1.32185e-07
			-1041	162	-0.00235455	-3.82854e-05	0.899921	0.900079	0.00015868	-2.16439e-07	-2.45825e-05	1.8	3.76421e-11	1.8148e-09	1.36128e-07	6.99425e-09	1.34989e-07
			-1040	163	-0.00237935	-3.86887e-05	0.89992	0.90008	0.000160351	-2.18719e-07	-2.47989e-05	1.8	3.83735e-11	1.85318e-09	1.39007e-07	7.14235e-09	1.37847e-07
			-1039	164	-0.00240437	-3.90955e-05	0.899919	0.900081	0.000162037	-2.21019e-07	-2.50176e-05	1.8	3.9119e-11	1.8923e-09	1.41941e-07	7.29334e-09	1.40761e-07
			-1038	165	-0.00242961	-3.95058e-05	0.899918	0.900082	0.000163738	-2.23339e-07	-2.52386e-05	1.8	3.98789e-11	1.93217e-09	1.44932e-07	7.44726e-09	1.43732e-07
			-1037	166	-0.00245507	-3.99199e-05	0.899917	0.900083	0.000165454	-2.25679e-07	-2.5462e-05	1.8	4.06534e-11	1.97283e-09	1.47982e-07	7.60417e-09	1.4676e-07
			-1036	167	-0.00248076	-4.03375e-05	0.899916	0.900084	0.000167185	-2.2804e-07	-2.56877e-05	1.8	4.14428e-11	2.01427e-09	1.5109e-07	7.76413e-09	1.49848e-07
			-1035	168	-0.00250667	-4.07589e-05	0.899916	0.900084	0.000168932	-2.30423e-07	-2.59157e-05	1.8	4.22475e-11	2.05652e-09	1.54259e-07	7.92719e-09	1.52995e-07
			-1034	169	-0.00253282	-4.11841e-05	0.899915	0.900085	0.000170694	-2.32826e-07	-2.61461e-05	1.8	4.30677e-11	2.09959e-09	1.5749e-07	8.09343e-09	1.56203e-07
			-1033	170	-0.0025592	-4.1613e-05	0.899914	0.900086	0.000172471	-2.35251e-07	-2.63789e-05	1.8	4.39038e-11	2.14349e-09	1.60783e-07	8.26289e-09	1.59474e-07
			-1032	171	-0.00258581	-4.20458e-05	0.899913	0.900087	0.000174265	-2.37698e-07	-2.66142e-05	1.8	4.4756e-11	2.18825e-09	1.6414e-07	8.43564e-09	1.62808e-07
			-1031	172	-0.00261267	-4.24824e-05	0.899912	0.900088	0.000176075	-2.40166e-07	-2.68519e-05	1.8	4.56246e-11	2.23387e-09	1.67563e-07	8.61175e-09	1.66207e-07
			-1030	173	-0.00263976	-4.29229e-05	0.899911	0.900089	0.0001779	-2.42656e-07	-2.70921e-05	1.8	4.651e-11	2.28038e-09	1.71051e-07	8.79127e-09	1.69672e-07
			-1029	174	-0.00266709	-4.33674e-05	0.89991	0.90009	0.000179743	-2.45169e-07	-2.73347e-05	1.8	4.74125e-11	2.32779e-09	1.74608e-07	8.97428e-09	1.73204e-07
			-1028	175	-0.00269467	-4.38158e-05	0.899909	0.900091	0.000181601	-2.47704e-07	-2.75799e-05	1.8	4.83324e-11	2.37613e-09	1.78233e-07	9.16084e-09	1.76804e-07
			-1027	176	-0.0027225	-4.42683e-05	0.899908	0.900092	0.000183477	-2.50262e-07	-2.78276e-05	1.8	4.92701e-11	2.4254e-09	1.81929e-07	9.35103e-09	1.80475e-07
			-1026	177	-0.00275058	-4.47248e-05	0.899907	0.900093	0.000185369	-2.52843e-07	-2.80779e-05	1.8	5.02259e-11	2.47562e-09	1.85696e-07	9.5449e-09	1.84217e-07
			-1025	178	-0.00277891	-4.51855e-05	0.899906	0.900094	0.000187278	-2.55448e-07	-2.83307e-05	1.8	5.12002e-11	2.52682e-09	1.89537e-07	9.74254e-09	1.88031e-07
			-1024	179	-0.00280749	-4.56503e-05	0.899905	0.900095	0.000189205	-2.58075e-07	-2.85861e-05	1.8	5.21933e-11	2.57901e-09	1.93452e-07	9.94401e-09	1.91919e-07
			-1023	180	-0.00283634	-4.61193e-05	0.899904	0.900096	0.000191149	-2.60727e-07	-2.88442e-05	1.8	5.32056e-11	2.63222e-09	1.97443e-07	1.01494e-08	1.95883e-07
			-1022	181	-0.00286544	-4.65926e-05	0.899903	0.900097	0.00019311	-2.63402e-07	-2.91049e-05	1.8	5.42374e-11	2.68646e-09	2.01511e-07	1.03588e-08	1.99924e-07
			-1021	182	-0.00289481	-4.70701e-05	0.899902	0.900098	0.000195089	-2.66102e-07	-2.93683e-05	1.8	5.52892e-11	2.74175e-09	2.05658e-07	1.05722e-08	2.04043e-07
			-1020	183	-0.00292445	-4.7552e-05	0.899901	0.900099	0.000197086	-2.68826e-07	-2.96344e-05	1.8	5.63613e-11	2.79811e-09	2.09886e-07	1.07897e-08	2.08242e-07
			-1019	184	-0.00295435	-4.80382e-05	0.8999	0.9001	0.000199102	-2.71575e-07	-2.99033e-05	1.8	5.74541e-11	2.85556e-09	2.14196e-07	1.10115e-08	2.12522e-07
			-1018	185	-0.00298452	-4.85289e-05	0.899899	0.900101	0.000201135	-2.74349e-07	-3.01748e-05	1.8	5.8568e-11	2.91413e-09	2.18589e-07	1.12376e-08	2.16886e-07
			-1017	186	-0.00301497	-4.9024e-05	0.899898	0.900102	0.000203187	-2.77148e-07	-3.04492e-05	1.8	5.97035e-11	2.97383e-09	2.23067e-07	1.14681e-08	2.21334e-07
			-1016	187	-0.0030457	-4.95236e-05	0.899897	0.900103	0.000205258	-2.79972e-07	-3.07263e-05	1.8	6.08609e-11	3.03469e-09	2.27632e-07	1.1703e-08	2.25868e-07
			-1015	188	-0.00307671	-5.00277e-05	0.899896	0.900104	0.000207348	-2.82822e-07	-3.10063e-05	1.8	6.20407e-11	3.09674e-09	2.32286e-07	1.19425e-08	2.30491e-07
			-1014	189	-0.003108	-5.05365e-05	0.899895	0.900105	0.000209456	-2.85698e-07	-3.12891e-05	1.8	6.32433e-11	3.15998e-09	2.3703e-07	1.21867e-08	2.35202e-07
			-1013	190	-0.00313957	-5.10499e-05	0.899894	0.900106	0.000211584	-2.88601e-07	-3.15748e-05	1.8	6.44691e-11	3.22445e-09	2.41866e-07	1.24355e-08	2.40006e-07
			-1012	191	-0.00317143	-5.1568e-05	0.899893	0.900107	0.000213732	-2.9153e-07	-3.18634e-05	1.8	6.57187e-11	3.29017e-09	2.46795e-07	1.26892e-08	2.44902e-07
			-1011	192	-0.00320359	-5.20909e-05	0.899892	0.900108	0.000215899	-2.94486e-07	-3.2155e-05	1.8	6.69924e-11	3.35716e-09	2.5182e-07	1.29478e-08	2.49893e-07
			-1010	193	-0.00323604	-5.26185e-05	0.899891	0.900109	0.000218085	-2.97469e-07	-3.24495e-05	1.8	6.82907e-11	3.42545e-09	2.56943e-07	1.32115e-08	2.54981e-07
			-1009	194	-0.00326879	-5.3151e-05	0.89989	0.90011	0.000220292	-3.00479e-07	-3.27469e-05	1.8	6.96141e-11	3.49506e-09	2.62165e-07	1.34802e-08	2.60168e-07
			-1008	195	-0.00330183	-5.36883e-05	0.899889	0.900111	0.00022252	-3.03517e-07	-3.30474e-05	1.8	7.09631e-11	3.56603e-09	2.67488e-07	1.37541e-08	2.65455e-07
			-1007	196	-0.00333518	-5.42306e-05	0.899888	0.900112	0.000224767	-3.06582e-07	-3.33509e-05	1.8	7.23382e-11	3.63837e-09	2.72914e-07	1.40334e-08	2.70845e-07
			-1006	197	-0.00336884	-5.47779e-05	0.899886	0.900114	0.000227035	-3.09676e-07	-3.36575e-05	1.8	7.37399e-11	3.7121e-09	2.78445e-07	1.43181e-08	2.76339e-07
			-1005	198	-0.00340281	-5.53302e-05	0.899885	0.900115	0.000229325	-3.12799e-07	-3.39672e-05	1.8	7.51687e-11	3.78727e-09	2.84083e-07	1.46083e-08	2.81939e-07
			-1004	199	-0.00343709	-5.58876e-05	0.899884	0.900116	0.000231635	-3.1595e-07	-3.428e-05	1.8	7.66252e-11	3.8639e-09	2.89831e-07	1.49041e-08	2.87649e-07
			-1003	200	-0.00347168	-5.64501e-05	0.899883	0.900117	0.000233966	-3.1913e-07	-3.45959e-05	1.8	7.81098e-11	3.94201e-09	2.9569e-07	1.52056e-08	2.93468e-07
			-1002	201	-0.0035066	-5.70179e-05	0.899882	0.900118	0.000236319	-3.2234e-07	-3.49151e-05	1.8	7.96231e-11	4.02163e-09	3.01663e-07	1.5513e-08	2.99401e-07
			-1001	202	-0.00354184	-5.75908e-05	0.899881	0.900119	0.000238694	-3.25579e-07	-3.52374e-05	1.8	8.11657e-11	4.1028e-09	3.07751e-07	1.58263e-08	3.05448e-07
			-1000	203	-0.0035774	-5.81691e-05	0.899879	0.900121	0.000241091	-3.28848e-07	-3.5563e-05	1.8	8.27382e-11	4.18554e-09	3.13957e-07	1.61458e-08	3.11613e-07
			-999	204	-0.00361329	-5.87527e-05	0.899878	0.900122	0.00024351	-3.32147e-07	-3.58918e-05	1.8	8.4341e-11	4.26988e-09	3.20283e-07	1.64714e-08	3.17897e-07
			-998	205	-0.00364952	-5.93417e-05	0.899877	0.900123	0.000245951	-3.35477e-07	-3.6224e-05	1.8	8.59749e-11	4.35585e-09	3.26732e-07	1.68033e-08	3.24303e-07
			-997	206	-0.00368607	-5.99362e-05	0.899876	0.900124	0.000248415	-3.38838e-07	-3.65594e-05	1.8	8.76403e-11	4.44349e-09	3.33306e-07	1.71416e-08	3.30833e-07
			-996	207	-0.00372297	-6.05361e-05	0.899875	0.900125	0.000250901	-3.42229e-07	-3.68983e-05	1.8	8.9338e-11	4.53283e-09	3.40008e-07	1.74865e-08	3.3749e-07
			-995	208	-0.00376021	-6.11417e-05	0.899873	0.900127	0.000253411	-3.45653e-07	-3.72405e-05	1.8	9.10686e-11	4.6239e-09	3.46839e-07	1.78381e-08	3.44275e-07
			-994	209	-0.0037978	-6.17528e-05	0.899872	0.900128	0.000255944	-3.49108e-07	-3.75862e-05	1.8	9.28326e-11	4.71673e-09	3.53802e-07	1.81965e-08	3.51192e-07
			-993	210	-0.00383573	-6.23697e-05	0.899871	0.900129	0.000258501	-3.52595e-07	-3.79353e-05	1.8	9.46307e-11	4.81136e-09	3.609e-07	1.85618e-08	3.58243e-07
			-992	211	-0.00387402	-6.29922e-05	0.899869	0.900131	0.000261081	-3.56114e-07	-3.82879e-05	1.8	9.64637e-11	4.90783e-09	3.68136e-07	1.89342e-08	3.65431e-07
			-991	212	-0.00391267	-6.36206e-05	0.899868	0.900132	0.000263685	-3.59667e-07	-3.8644e-05	1.8	9.83321e-11	5.00616e-09	3.75512e-07	1.93139e-08	3.72758e-07
			-990	213	-0.00395167	-6.42548e-05	0.899867	0.900133	0.000266314	-3.63252e-07	-3.90036e-05	1.8	1.00237e-10	5.10639e-09	3.83031e-07	1.97009e-08	3.80227e-07
			-989	214	-0.00399104	-6.48949e-05	0.899866	0.900134	0.000268967	-3.66871e-07	-3.93669e-05	1.8	1.02178e-10	5.20857e-09	3.90695e-07	2.00953e-08	3.8784e-07
			-988	215	-0.00403077	-6.5541e-05	0.899864	0.900136	0.000271645	-3.70523e-07	-3.97338e-05	1.8	1.04157e-10	5.31273e-09	3.98508e-07	2.04975e-08	3.95601e-07
			-987	216	-0.00407088	-6.61931e-05	0.899863	0.900137	0.000274347	-3.7421e-07	-4.01043e-05	1.8	1.06174e-10	5.4189e-09	4.06472e-07	2.09074e-08	4.03512e-07
			-986	217	-0.00411135	-6.68513e-05	0.899861	0.900139	0.000277075	-3.77931e-07	-4.04785e-05	1.8	1.08231e-10	5.52713e-09	4.1459e-07	2.13252e-08	4.11577e-07
			-985	218	-0.00415221	-6.75156e-05	0.89986	0.90014	0.000279829	-3.81686e-07	-4.08564e-05	1.8	1.10327e-10	5.63746e-09	4.22866e-07	2.17512e-08	4.19797e-07
			-984	219	-0.00419345	-6.81862e-05	0.899859	0.900141	0.000282608	-3.85477e-07	-4.12381e-05	1.8	1.12463e-10	5.74992e-09	4.31302e-07	2.21853e-08	4.28177e-07
			-983	220	-0.00423507	-6.8863e-05	0.899857	0.900143	0.000285413	-3.89303e-07	-4.16236e-05	1.8	1.14641e-10	5.86456e-09	4.39901e-07	2.2628e-08	4.36719e-07
			-982	221	-0.00427708	-6.95461e-05	0.899856	0.900144	0.000288244	-3.93165e-07	-4.20129e-05	1.8	1.16861e-10	5.98143e-09	4.48667e-07	2.30791e-08	4.45427e-07
			-981	222	-0.00431949	-7.02356e-05	0.899854	0.900146	0.000291102	-3.97064e-07	-4.24061e-05	1.8	1.19124e-10	6.10055e-09	4.57602e-07	2.3539e-08	4.54304e-07
			-980	223	-0.00436229	-7.09316e-05	0.899853	0.900147	0.000293987	-4.00998e-07	-4.28031e-05	1.8	1.21431e-10	6.22198e-09	4.66711e-07	2.40079e-08	4.63352e-07
			-979	224	-0.0044055	-7.16341e-05	0.899852	0.900148	0.000296899	-4.0497e-07	-4.32041e-05	1.8	1.23783e-10	6.34577e-09	4.75996e-07	2.44858e-08	4.72575e-07
			-978	225	-0.00444911	-7.23432e-05	0.89985	0.90015	0.000299838	-4.08978e-07	-4.36091e-05	1.8	1.2618e-10	6.47194e-09	4.85461e-07	2.49729e-08	4.81977e-07
			-977	226	-0.00449313	-7.30589e-05	0.899849	0.900151	0.000302804	-4.13025e-07	-4.40181e-05	1.8	1.28623e-10	6.60057e-09	4.95109e-07	2.54695e-08	4.91562e-07
			-976	227	-0.00453756	-7.37814e-05	0.899847	0.900153	0.000305798	-4.17109e-07	-4.44311e-05	1.8	1.31114e-10	6.73168e-09	5.04944e-07	2.59757e-08	5.01332e-07
			-975	228	-0.0045824	-7.45106e-05	0.899846	0.900154	0.000308821	-4.21232e-07	-4.48482e-05	1.8	1.33653e-10	6.86534e-09	5.14969e-07	2.64917e-08	5.11291e-07
			-974	229	-0.00462767	-7.52467e-05	0.899844	0.900156	0.000311872	-4.25393e-07	-4.52694e-05	1.8	1.36241e-10	7.00158e-09	5.25188e-07	2.70178e-08	5.21443e-07
			-973	230	-0.00467337	-7.59897e-05	0.899843	0.900157	0.000314951	-4.29593e-07	-4.56948e-05	1.8	1.38879e-10	7.14046e-09	5.35606e-07	2.75539e-08	5.31791e-07
			-972	231	-0.00471949	-7.67397e-05	0.899841	0.900159	0.00031806	-4.33833e-07	-4.61244e-05	1.8	1.41569e-10	7.28202e-09	5.46225e-07	2.81005e-08	5.4234e-07
			-971	232	-0.00476605	-7.74968e-05	0.899839	0.900161	0.000321197	-4.38113e-07	-4.65583e-05	1.8	1.4431e-10	7.42633e-09	5.57049e-07	2.86577e-08	5.53093e-07
			-970	233	-0.00481305	-7.82609e-05	0.899838	0.900162	0.000324364	-4.42433e-07	-4.69964e-05	1.8	1.47104e-10	7.57344e-09	5.68084e-07	2.92256e-08	5.64055e-07
			-969	234	-0.00486049	-7.90323e-05	0.899836	0.900164	0.000327562	-4.46794e-07	-4.74388e-05	1.8	1.49953e-10	7.72339e-09	5.79332e-07	2.98046e-08	5.75229e-07
			-968	235	-0.00490837	-7.98109e-05	0.899835	0.900165	0.000330789	-4.51196e-07	-4.78856e-05	1.8	1.52856e-10	7.87625e-09	5.90797e-07	3.03948e-08	5.86619e-07
			-967	236	-0.00495671	-8.05969e-05	0.899833	0.900167	0.000334046	-4.55639e-07	-4.83368e-05	1.8	1.55816e-10	8.03206e-09	6.02485e-07	3.09963e-08	5.9823e-07
			-966	237	-0.0050055	-8.13903e-05	0.899831	0.900169	0.000337334	-4.60124e-07	-4.87924e-05	1.8	1.58833e-10	8.1909e-09	6.14399e-07	3.16096e-08	6.10065e-07
			-965	238	-0.00505475	-8.21911e-05	0.89983	0.90017	0.000340654	-4.64652e-07	-4.92526e-05	1.8	1.61908e-10	8.3528e-09	6.26544e-07	3.22347e-08	6.2213e-07
			-964	239	-0.00510447	-8.29995e-05	0.899828	0.900172	0.000344004	-4.69222e-07	-4.97172e-05	1.8	1.65043e-10	8.51785e-09	6.38924e-07	3.28719e-08	6.34428e-07
			-963	240	-0.00515466	-8.38156e-05	0.899826	0.900174	0.000347386	-4.73835e-07	-5.01864e-05	1.8	1.68239e-10	8.68609e-09	6.51543e-07	3.35215e-08	6.46965e-07
			-962	241	-0.00520532	-8.46393e-05	0.899825	0.900175	0.000350801	-4.78492e-07	-5.06603e-05	1.8	1.71496e-10	8.85758e-09	6.64407e-07	3.41836e-08	6.59744e-07
			-961	242	-0.00525646	-8.54708e-05	0.899823	0.900177	0.000354247	-4.83193e-07	-5.11388e-05	1.8	1.74817e-10	9.0324e-09	6.7752e-07	3.48586e-08	6.72771e-07
			-960	243	-0.00530808	-8.63102e-05	0.899821	0.900179	0.000357726	-4.87938e-07	-5.1622e-05	1.8	1.78202e-10	9.2106e-09	6.90887e-07	3.55466e-08	6.8605e-07
			-959	244	-0.00536019	-8.71575e-05	0.899819	0.900181	0.000361238	-4.92728e-07	-5.21099e-05	1.8	1.81652e-10	9.39225e-09	7.04513e-07	3.6248e-08	6.99586e-07
			-958	245	-0.00541279	-8.80129e-05	0.899818	0.900182	0.000364783	-4.97564e-07	-5.26026e-05	1.8	1.85169e-10	9.57742e-09	7.18403e-07	3.69629e-08	7.13384e-07
			-957	246	-0.00546589	-8.88763e-05	0.899816	0.900184	0.000368361	-5.02445e-07	-5.31002e-05	1.8	1.88755e-10	9.76618e-09	7.32561e-07	3.76917e-08	7.2745e-07
			-956	247	-0.00551949	-8.97479e-05	0.899814	0.900186	0.000371974	-5.07372e-07	-5.36026e-05	1.8	1.92409e-10	9.95859e-09	7.46994e-07	3.84346e-08	7.41788e-07
			-955	248	-0.0055736	-9.06277e-05	0.899812	0.900188	0.00037562	-5.12346e-07	-5.411e-05	1.8	1.96135e-10	1.01547e-08	7.61706e-07	3.91919e-08	7.56403e-07
			-954	249	-0.00562823	-9.15159e-05	0.89981	0.90019	0.000379302	-5.17367e-07	-5.46223e-05	1.8	1.99932e-10	1.03547e-08	7.76703e-07	3.99638e-08	7.71301e-07
			-953	250	-0.00568337	-9.24125e-05	0.899809	0.900192	0.000383018	-5.22436e-07	-5.51397e-05	1.8	2.03803e-10	1.05585e-08	7.9199e-07	4.07507e-08	7.86488e-07
			-952	251	-0.00573903	-9.33175e-05	0.899807	0.900193	0.000386769	-5.27553e-07	-5.56622e-05	1.8	2.07749e-10	1.07662e-08	8.07573e-07	4.15528e-08	8.01969e-07
			-951	252	-0.00579522	-9.42312e-05	0.899805	0.900195	0.000390556	-5.32718e-07	-5.61897e-05	1.8	2.11771e-10	1.0978e-08	8.23458e-07	4.23705e-08	8.1775e-07
			-950	253	-0.00585194	-9.51535e-05	0.899803	0.900197	0.000394378	-5.37932e-07	-5.67224e-05	1.8	2.15871e-10	1.11938e-08	8.39651e-07	4.3204e-08	8.33836e-07
			-949	254	-0.0059092	-9.60846e-05	0.899801	0.900199	0.000398237	-5.43196e-07	-5.72604e-05	1.8	2.20051e-10	1.14139e-08	8.56157e-07	4.40536e-08	8.50234e-07
			-948	255	-0.005967	-9.70245e-05	0.899799	0.900201	0.000402133	-5.48509e-07	-5.78035e-05	1.8	2.24311e-10	1.16382e-08	8.72982e-07	4.49197e-08	8.66949e-07
			-947	256	-0.00602536	-9.79733e-05	0.899797	0.900203	0.000406065	-5.53873e-07	-5.83521e-05	1.8	2.28654e-10	1.18669e-08	8.90134e-07	4.58025e-08	8.83988e-07
			-946	257	-0.00608426	-9.89311e-05	0.899795	0.900205	0.000410035	-5.59288e-07	-5.89059e-05	1.8	2.33081e-10	1.20999e-08	9.07617e-07	4.67024e-08	9.01357e-07
			-945	258	-0.00614373	-9.9898e-05	0.899793	0.900207	0.000414043	-5.64754e-07	-5.94652e-05	1.8	2.37594e-10	1.23375e-08	9.25439e-07	4.76198e-08	9.19062e-07
			-944	259	-0.00620376	-0.000100874	0.899791	0.900209	0.000418088	-5.70272e-07	-6.003e-05	1.8	2.42194e-10	1.25797e-08	9.43606e-07	4.85549e-08	9.3711e-07
			-943	260	-0.00626436	-0.000101859	0.899789	0.900211	0.000422172	-5.75843e-07	-6.06002e-05	1.8	2.46883e-10	1.28266e-08	9.62125e-07	4.95082e-08	9.55507e-07
			-942	261	-0.00632553	-0.000102854	0.899787	0.900213	0.000426295	-5.81466e-07	-6.11761e-05	1.8	2.51663e-10	1.30783e-08	9.81002e-07	5.04798e-08	9.74261e-07
			-941	262	-0.00638729	-0.000103858	0.899785	0.900215	0.000430457	-5.87143e-07	-6.17576e-05	1.8	2.56535e-10	1.33348e-08	1.00024e-06	5.14704e-08	9.93378e-07
			-940	263	-0.00644964	-0.000104872	0.899783	0.900217	0.000434659	-5.92874e-07	-6.23447e-05	1.8	2.61502e-10	1.35963e-08	1.01986e-06	5.248e-08	1.01286e-06
			-939	264	-0.00651257	-0.000105896	0.899781	0.900219	0.0004389	-5.9866e-07	-6.29376e-05	1.8	2.66565e-10	1.38629e-08	1.03985e-06	5.35093e-08	1.03273e-06
			-938	265	-0.00657611	-0.000106929	0.899778	0.900222	0.000443182	-6.045e-07	-6.35362e-05	1.8	2.71726e-10	1.41346e-08	1.06024e-06	5.45584e-08	1.05298e-06
			-937	266	-0.00664025	-0.000107972	0.899776	0.900224	0.000447505	-6.10396e-07	-6.41407e-05	1.8	2.76987e-10	1.44116e-08	1.08101e-06	5.56279e-08	1.07362e-06
			-936	267	-0.006705	-0.000109024	0.899774	0.900226	0.000451868	-6.16349e-07	-6.47511e-05	1.8	2.82349e-10	1.46939e-08	1.10219e-06	5.67181e-08	1.09466e-06
			-935	268	-0.00677037	-0.000110087	0.899772	0.900228	0.000456274	-6.22357e-07	-6.53675e-05	1.8	2.87816e-10	1.49818e-08	1.12378e-06	5.78294e-08	1.11611e-06
			-934	269	-0.00683636	-0.00011116	0.89977	0.90023	0.000460721	-6.28423e-07	-6.59898e-05	1.8	2.93388e-10	1.52751e-08	1.14579e-06	5.89622e-08	1.13797e-06
			-933	270	-0.00690298	-0.000112244	0.899767	0.900233	0.000465211	-6.34547e-07	-6.66183e-05	1.8	2.99068e-10	1.55742e-08	1.16822e-06	6.01169e-08	1.16026e-06
			-932	271	-0.00697023	-0.000113337	0.899765	0.900235	0.000469743	-6.40729e-07	-6.72528e-05	1.8	3.04858e-10	1.58791e-08	1.19109e-06	6.1294e-08	1.18297e-06
			-931	272	-0.00703812	-0.000114441	0.899763	0.900237	0.000474318	-6.4697e-07	-6.78935e-05	1.8	3.1076e-10	1.61898e-08	1.2144e-06	6.24939e-08	1.20613e-06
			-930	273	-0.00710666	-0.000115556	0.899761	0.90024	0.000478938	-6.53271e-07	-6.85405e-05	1.8	3.16777e-10	1.65066e-08	1.23816e-06	6.3717e-08	1.22974e-06
			-929	274	-0.00717586	-0.000116681	0.899758	0.900242	0.000483601	-6.59631e-07	-6.91938e-05	1.8	3.2291e-10	1.68295e-08	1.26238e-06	6.49638e-08	1.2538e-06
			-928	275	-0.00724571	-0.000117816	0.899756	0.900244	0.000488308	-6.66053e-07	-6.98534e-05	1.8	3.29161e-10	1.71587e-08	1.28707e-06	6.62347e-08	1.27833e-06
			-927	276	-0.00731623	-0.000118963	0.899754	0.900247	0.000493061	-6.72535e-07	-7.05195e-05	1.8	3.35534e-10	1.74942e-08	1.31224e-06	6.75303e-08	1.30333e-06
			-926	277	-0.00738742	-0.000120121	0.899751	0.900249	0.000497859	-6.79079e-07	-7.1192e-05	1.8	3.4203e-10	1.78362e-08	1.3379e-06	6.88509e-08	1.32882e-06
			-925	278	-0.00745929	-0.000121289	0.899749	0.900251	0.000502702	-6.85686e-07	-7.18711e-05	1.8	3.48652e-10	1.81849e-08	1.36405e-06	7.01971e-08	1.3548e-06
			-924	279	-0.00753185	-0.000122469	0.899746	0.900254	0.000507592	-6.92356e-07	-7.25568e-05	1.8	3.55402e-10	1.85403e-08	1.39071e-06	7.15694e-08	1.38129e-06
			-923	280	-0.0076051	-0.00012366	0.899744	0.900256	0.000512528	-6.99089e-07	-7.32491e-05	1.8	3.62283e-10	1.89026e-08	1.41788e-06	7.29682e-08	1.40829e-06
			-922	281	-0.00767905	-0.000124863	0.899741	0.900259	0.000517512	-7.05886e-07	-7.39482e-05	1.8	3.69297e-10	1.92719e-08	1.44558e-06	7.43941e-08	1.43581e-06
			-921	282	-0.0077537	-0.000126076	0.899739	0.900261	0.000522543	-7.12749e-07	-7.46541e-05	1.8	3.76446e-10	1.96483e-08	1.47382e-06	7.58476e-08	1.46386e-06
			-920	283	-0.00782907	-0.000127302	0.899736	0.900264	0.000527622	-7.19677e-07	-7.53668e-05	1.8	3.83734e-10	2.00321e-08	1.5026e-06	7.73293e-08	1.49245e-06
			-919	284	-0.00790516	-0.000128539	0.899734	0.900266	0.00053275	-7.26671e-07	-7.60865e-05	1.8	3.91164e-10	2.04232e-08	1.53195e-06	7.88396e-08	1.5216e-06
			-918	285	-0.00798197	-0.000129788	0.899731	0.900269	0.000537927	-7.33732e-07	-7.68132e-05	1.8	3.98737e-10	2.0822e-08	1.56186e-06	8.03792e-08	1.55132e-06
			-917	286	-0.00805952	-0.000131049	0.899728	0.900272	0.000543153	-7.4086e-07	-7.75469e-05	1.8	4.06456e-10	2.12284e-08	1.59234e-06	8.19486e-08	1.58161e-06
			-916	287	-0.0081378	-0.000132322	0.899726	0.900274	0.000548429	-7.48057e-07	-7.82878e-05	1.8	4.14325e-10	2.16427e-08	1.62342e-06	8.35484e-08	1.61248e-06
			-915	288	-0.00821684	-0.000133607	0.899723	0.900277	0.000553755	-7.55322e-07	-7.90358e-05	1.8	4.22347e-10	2.20651e-08	1.6551e-06	8.51791e-08	1.64396e-06
			-914	289	-0.00829663	-0.000134905	0.89972	0.90028	0.000559133	-7.62657e-07	-7.97912e-05	1.8	4.30524e-10	2.24956e-08	1.6874e-06	8.68415e-08	1.67604e-06
			-913	290	-0.00837718	-0.000136214	0.899718	0.900282	0.000564561	-7.70062e-07	-8.05538e-05	1.8	4.38859e-10	2.29345e-08	1.72031e-06	8.8536e-08	1.70874e-06
			-912	291	-0.00845851	-0.000137537	0.899715	0.900285	0.000570042	-7.77537e-07	-8.13239e-05	1.8	4.47355e-10	2.33818e-08	1.75387e-06	9.02633e-08	1.74208e-06
			-911	292	-0.00854061	-0.000138872	0.899712	0.900288	0.000575575	-7.85084e-07	-8.21014e-05	1.8	4.56016e-10	2.38378e-08	1.78808e-06	9.20241e-08	1.77606e-06
			-910	293	-0.0086235	-0.000140219	0.899709	0.900291	0.000581161	-7.92704e-07	-8.28865e-05	1.8	4.64844e-10	2.43027e-08	1.82294e-06	9.38189e-08	1.81071e-06
			-909	294	-0.00870718	-0.00014158	0.899707	0.900293	0.0005868	-8.00396e-07	-8.36792e-05	1.8	4.73844e-10	2.47765e-08	1.85849e-06	9.56485e-08	1.84602e-06
			-908	295	-0.00879165	-0.000142954	0.899704	0.900296	0.000592494	-8.08161e-07	-8.44796e-05	1.8	4.83018e-10	2.52595e-08	1.89472e-06	9.75135e-08	1.88201e-06
			-907	296	-0.00887694	-0.000144341	0.899701	0.900299	0.000598241	-8.16001e-07	-8.52878e-05	1.8	4.92369e-10	2.57519e-08	1.93165e-06	9.94147e-08	1.9187e-06
			-906	297	-0.00896305	-0.000145741	0.899698	0.900302	0.000604044	-8.23916e-07	-8.61038e-05	1.8	5.01901e-10	2.62538e-08	1.9693e-06	1.01353e-07	1.95611e-06
			-905	298	-0.00904997	-0.000147154	0.899695	0.900305	0.000609903	-8.31907e-07	-8.69277e-05	1.8	5.11618e-10	2.67654e-08	2.00768e-06	1.03328e-07	1.99423e-06
			-904	299	-0.00913773	-0.000148581	0.899692	0.900308	0.000615817	-8.39974e-07	-8.77596e-05	1.8	5.21523e-10	2.7287e-08	2.04679e-06	1.05342e-07	2.0331e-06
			-903	300	-0.00922633	-0.000150022	0.899689	0.900311	0.000621788	-8.48119e-07	-8.85996e-05	1.8	5.3162e-10	2.78186e-08	2.08667e-06	1.07394e-07	2.07271e-06
			-902	301	-0.00931578	-0.000151476	0.899686	0.900314	0.000627816	-8.56341e-07	-8.94477e-05	1.8	5.41912e-10	2.83605e-08	2.12732e-06	1.09487e-07	2.1131e-06
			-901	302	-0.00940608	-0.000152944	0.899683	0.900317	0.000633902	-8.64642e-07	-9.0304e-05	1.8	5.52403e-10	2.89129e-08	2.16876e-06	1.1162e-07	2.15426e-06
			-900	303	-0.00949725	-0.000154427	0.89968	0.90032	0.000640046	-8.73023e-07	-9.11687e-05	1.8	5.63098e-10	2.9476e-08	2.21099e-06	1.13794e-07	2.19623e-06
			-899	304	-0.0095893	-0.000155924	0.899677	0.900323	0.000646249	-8.81483e-07	-9.20417e-05	1.8	5.74e-10	3.005e-08	2.25405e-06	1.1601e-07	2.239e-06
			-898	305	-0.00968222	-0.000157434	0.899674	0.900326	0.000652511	-8.90025e-07	-9.29232e-05	1.8	5.85112e-10	3.06351e-08	2.29794e-06	1.1827e-07	2.2826e-06
			-897	306	-0.00977603	-0.00015896	0.899671	0.900329	0.000658834	-8.98649e-07	-9.38132e-05	1.8	5.9644e-10	3.12315e-08	2.34268e-06	1.20573e-07	2.32705e-06
			-896	307	-0.00987074	-0.0001605	0.899667	0.900333	0.000665216	-9.07355e-07	-9.47118e-05	1.8	6.07987e-10	3.18395e-08	2.38828e-06	1.2292e-07	2.37236e-06
			-895	308	-0.00996636	-0.000162055	0.899664	0.900336	0.00067166	-9.16145e-07	-9.56192e-05	1.8	6.19758e-10	3.24593e-08	2.43477e-06	1.25313e-07	2.41855e-06
			-894	309	-0.0100629	-0.000163624	0.899661	0.900339	0.000678166	-9.25019e-07	-9.65353e-05	1.8	6.31757e-10	3.3091e-08	2.48216e-06	1.27753e-07	2.46563e-06
			-893	310	-0.0101604	-0.000165209	0.899658	0.900342	0.000684734	-9.33978e-07	-9.74604e-05	1.8	6.43987e-10	3.3735e-08	2.53047e-06	1.30239e-07	2.51362e-06
			-892	311	-0.0102588	-0.000166809	0.899654	0.900346	0.000691365	-9.43022e-07	-9.83943e-05	1.8	6.56455e-10	3.43915e-08	2.57971e-06	1.32774e-07	2.56254e-06
			-891	312	-0.0103581	-0.000168424	0.899651	0.900349	0.00069806	-9.52154e-07	-9.93374e-05	1.8	6.69164e-10	3.50607e-08	2.6299e-06	1.35358e-07	2.6124e-06
			-890	313	-0.0104584	-0.000170055	0.899648	0.900352	0.000704819	-9.61373e-07	-0.00010029	1.8	6.82119e-10	3.57428e-08	2.68107e-06	1.37992e-07	2.66324e-06
			-889	314	-0.0105596	-0.000171701	0.899644	0.900356	0.000711642	-9.7068e-07	-0.000101251	1.8	6.95325e-10	3.64381e-08	2.73322e-06	1.40676e-07	2.71505e-06
			-888	315	-0.0106619	-0.000173363	0.899641	0.900359	0.000718531	-9.80077e-07	-0.000102222	1.8	7.08787e-10	3.71469e-08	2.78639e-06	1.43413e-07	2.76787e-06
			-887	316	-0.0107651	-0.000175042	0.899637	0.900363	0.000725486	-9.89563e-07	-0.000103202	1.8	7.22509e-10	3.78694e-08	2.84058e-06	1.46203e-07	2.82172e-06
			-886	317	-0.0108692	-0.000176736	0.899634	0.900366	0.000732508	-9.99141e-07	-0.000104191	1.8	7.36497e-10	3.86059e-08	2.89583e-06	1.49047e-07	2.8766e-06
			-885	318	-0.0109744	-0.000178446	0.89963	0.90037	0.000739597	-1.00881e-06	-0.00010519	1.8	7.50755e-10	3.93566e-08	2.95214e-06	1.51946e-07	2.93255e-06
			-884	319	-0.0110806	-0.000180173	0.899627	0.900373	0.000746754	-1.01857e-06	-0.000106199	1.8	7.6529e-10	4.01219e-08	3.00955e-06	1.54901e-07	2.98958e-06
			-883	320	-0.0111879	-0.000181916	0.899623	0.900377	0.00075398	-1.02843e-06	-0.000107218	1.8	7.80106e-10	4.0902e-08	3.06806e-06	1.57913e-07	3.04772e-06
			-882	321	-0.0112961	-0.000183676	0.899619	0.900381	0.000761275	-1.03838e-06	-0.000108246	1.8	7.95209e-10	4.16973e-08	3.12771e-06	1.60983e-07	3.10698e-06
			-881	322	-0.0114054	-0.000185453	0.899616	0.900384	0.00076864	-1.04842e-06	-0.000109285	1.8	8.10604e-10	4.25079e-08	3.18851e-06	1.64113e-07	3.16738e-06
			-880	323	-0.0115157	-0.000187247	0.899612	0.900388	0.000776076	-1.05857e-06	-0.000110333	1.8	8.26298e-10	4.33342e-08	3.25049e-06	1.67304e-07	3.22896e-06
			-879	324	-0.0116271	-0.000189059	0.899608	0.900392	0.000783583	-1.06881e-06	-0.000111392	1.8	8.42295e-10	4.41764e-08	3.31368e-06	1.70556e-07	3.29173e-06
			-878	325	-0.0117396	-0.000190887	0.899605	0.900396	0.000791162	-1.07914e-06	-0.00011246	1.8	8.58602e-10	4.50351e-08	3.37808e-06	1.73871e-07	3.35572e-06
			-877	326	-0.0118531	-0.000192733	0.899601	0.900399	0.000798813	-1.08958e-06	-0.000113539	1.8	8.75225e-10	4.59103e-08	3.44373e-06	1.77251e-07	3.42094e-06
			-876	327	-0.0119677	-0.000194597	0.899597	0.900403	0.000806538	-1.10012e-06	-0.000114629	1.8	8.92169e-10	4.68024e-08	3.51065e-06	1.80696e-07	3.48743e-06
			-875	328	-0.0120835	-0.000196479	0.899593	0.900407	0.000814338	-1.11076e-06	-0.000115729	1.8	9.09442e-10	4.77119e-08	3.57887e-06	1.84207e-07	3.5552e-06
			-874	329	-0.0122003	-0.000198379	0.899589	0.900411	0.000822212	-1.1215e-06	-0.00011684	1.8	9.27048e-10	4.86389e-08	3.64841e-06	1.87787e-07	3.62429e-06
			-873	330	-0.0123183	-0.000200297	0.899585	0.900415	0.000830162	-1.13234e-06	-0.000117961	1.8	9.44996e-10	4.95839e-08	3.71929e-06	1.91436e-07	3.69471e-06
			-872	331	-0.0124374	-0.000202234	0.899581	0.900419	0.000838188	-1.14329e-06	-0.000119094	1.8	9.63291e-10	5.05472e-08	3.79155e-06	1.95155e-07	3.7665e-06
			-871	332	-0.0125576	-0.000204189	0.899577	0.900423	0.000846291	-1.15434e-06	-0.000120237	1.8	9.81941e-10	5.15292e-08	3.8652e-06	1.98947e-07	3.83967e-06
			-870	333	-0.012679	-0.000206162	0.899573	0.900427	0.000854472	-1.1655e-06	-0.000121391	1.8	1.00095e-09	5.25301e-08	3.94028e-06	2.02812e-07	3.91426e-06
			-869	334	-0.0128015	-0.000208155	0.899569	0.900431	0.000862731	-1.17677e-06	-0.000122557	1.8	1.02033e-09	5.35504e-08	4.01682e-06	2.06751e-07	3.9903e-06
			-868	335	-0.0129253	-0.000210167	0.899565	0.900436	0.00087107	-1.18814e-06	-0.000123734	1.8	1.04008e-09	5.45905e-08	4.09484e-06	2.10767e-07	4.06781e-06
			-867	336	-0.0130502	-0.000212198	0.89956	0.90044	0.000879489	-1.19962e-06	-0.000124922	1.8	1.06022e-09	5.56507e-08	4.17436e-06	2.14861e-07	4.14682e-06
			-866	337	-0.0131763	-0.000214249	0.899556	0.900444	0.000887988	-1.21122e-06	-0.000126121	1.8	1.08075e-09	5.67315e-08	4.25543e-06	2.19034e-07	4.22736e-06
			-865	338	-0.0133037	-0.00021632	0.899552	0.900448	0.00089657	-1.22292e-06	-0.000127333	1.8	1.10167e-09	5.78332e-08	4.33807e-06	2.23288e-07	4.30946e-06
			-864	339	-0.0134322	-0.00021841	0.899547	0.900453	0.000905233	-1.23474e-06	-0.000128556	1.8	1.123e-09	5.89562e-08	4.4223e-06	2.27624e-07	4.39315e-06
			-863	340	-0.013562	-0.00022052	0.899543	0.900457	0.00091398	-1.24667e-06	-0.00012979	1.8	1.14474e-09	6.01009e-08	4.50817e-06	2.32044e-07	4.47846e-06
			-862	341	-0.013693	-0.000222651	0.899539	0.900462	0.000922811	-1.25871e-06	-0.000131037	1.8	1.1669e-09	6.12678e-08	4.5957e-06	2.3655e-07	4.56542e-06
			-861	342	-0.0138253	-0.000224802	0.899534	0.900466	0.000931727	-1.27088e-06	-0.000132296	1.8	1.18949e-09	6.24573e-08	4.68492e-06	2.41143e-07	4.65406e-06
			-860	343	-0.0139589	-0.000226974	0.89953	0.90047	0.000940729	-1.28315e-06	-0.000133567	1.8	1.21252e-09	6.36698e-08	4.77587e-06	2.45825e-07	4.74442e-06
			-859	344	-0.0140938	-0.000229167	0.899525	0.900475	0.000949816	-1.29555e-06	-0.00013485	1.8	1.236e-09	6.49058e-08	4.86858e-06	2.50598e-07	4.83653e-06
			-858	345	-0.0142299	-0.00023138	0.899521	0.90048	0.000958992	-1.30806e-06	-0.000136145	1.8	1.25992e-09	6.61657e-08	4.96309e-06	2.55462e-07	4.93043e-06
			-857	346	-0.0143673	-0.000233615	0.899516	0.900484	0.000968255	-1.3207e-06	-0.000137453	1.8	1.28432e-09	6.74501e-08	5.05943e-06	2.60422e-07	5.02614e-06
			-856	347	-0.0145061	-0.000235872	0.899511	0.900489	0.000977607	-1.33346e-06	-0.000138774	1.8	1.30918e-09	6.87592e-08	5.15763e-06	2.65477e-07	5.1237e-06
			-855	348	-0.0146462	-0.00023815	0.899507	0.900494	0.00098705	-1.34634e-06	-0.000140107	1.8	1.33453e-09	7.00938e-08	5.25773e-06	2.7063e-07	5.22315e-06
			-854	349	-0.0147877	-0.00024045	0.899502	0.900498	0.000996583	-1.35934e-06	-0.000141454	1.8	1.36036e-09	7.14541e-08	5.35977e-06	2.75882e-07	5.32453e-06
			-853	350	-0.0149305	-0.000242772	0.899497	0.900503	0.00100621	-1.37247e-06	-0.000142813	1.8	1.3867e-09	7.28408e-08	5.46379e-06	2.81237e-07	5.42787e-06
			-852	351	-0.0150747	-0.000245117	0.899492	0.900508	0.00101592	-1.38572e-06	-0.000144186	1.8	1.41355e-09	7.42544e-08	5.56982e-06	2.86695e-07	5.53321e-06
			-851	352	-0.0152203	-0.000247484	0.899487	0.900513	0.00102573	-1.3991e-06	-0.000145571	1.8	1.44091e-09	7.56953e-08	5.6779e-06	2.92259e-07	5.64059e-06
			-850	353	-0.0153672	-0.000249874	0.899482	0.900518	0.00103564	-1.41261e-06	-0.00014697	1.8	1.46881e-09	7.71641e-08	5.78808e-06	2.9793e-07	5.75005e-06
			-849	354	-0.0155156	-0.000252286	0.899477	0.900523	0.00104564	-1.42625e-06	-0.000148383	1.8	1.49725e-09	7.86614e-08	5.90039e-06	3.03712e-07	5.86163e-06
			-848	355	-0.0156654	-0.000254722	0.899472	0.900528	0.00105574	-1.44002e-06	-0.000149809	1.8	1.52623e-09	8.01876e-08	6.01487e-06	3.09605e-07	5.97537e-06
			-847	356	-0.0158167	-0.000257182	0.899467	0.900533	0.00106593	-1.45393e-06	-0.000151249	1.8	1.55578e-09	8.17434e-08	6.13157e-06	3.15612e-07	6.09131e-06
			-846	357	-0.0159694	-0.000259665	0.899462	0.900538	0.00107622	-1.46796e-06	-0.000152703	1.8	1.5859e-09	8.33293e-08	6.25053e-06	3.21736e-07	6.2095e-06
			-845	358	-0.0161235	-0.000262171	0.899457	0.900543	0.00108661	-1.48214e-06	-0.000154171	1.8	1.61661e-09	8.49459e-08	6.37179e-06	3.27978e-07	6.32997e-06
			-844	359	-0.0162792	-0.000264702	0.899452	0.900549	0.0010971	-1.49644e-06	-0.000155653	1.8	1.6479e-09	8.65938e-08	6.4954e-06	3.34341e-07	6.45278e-06
			-843	360	-0.0164363	-0.000267258	0.899446	0.900554	0.00110769	-1.51089e-06	-0.00015715	1.8	1.67981e-09	8.82736e-08	6.6214e-06	3.40827e-07	6.57796e-06
			-842	361	-0.016595	-0.000269837	0.899441	0.900559	0.00111838	-1.52547e-06	-0.000158661	1.8	1.71233e-09	8.99859e-08	6.74984e-06	3.47439e-07	6.70557e-06
			-841	362	-0.0167552	-0.000272442	0.899436	0.900565	0.00112918	-1.5402e-06	-0.000160186	1.8	1.74548e-09	9.17314e-08	6.88077e-06	3.54179e-07	6.83565e-06
			-840	363	-0.0169169	-0.000275072	0.89943	0.90057	0.00114008	-1.55507e-06	-0.000161726	1.8	1.77927e-09	9.35107e-08	7.01424e-06	3.61049e-07	6.96825e-06
			-839	364	-0.0170802	-0.000277727	0.899425	0.900576	0.00115108	-1.57008e-06	-0.000163281	1.8	1.81372e-09	9.53244e-08	7.15028e-06	3.68052e-07	7.10341e-06
			-838	365	-0.0172451	-0.000280407	0.899419	0.900581	0.00116219	-1.58523e-06	-0.000164852	1.8	1.84883e-09	9.71732e-08	7.28896e-06	3.75191e-07	7.24119e-06
			-837	366	-0.0174115	-0.000283114	0.899413	0.900587	0.00117341	-1.60053e-06	-0.000166437	1.8	1.88463e-09	9.90578e-08	7.43033e-06	3.82468e-07	7.38164e-06
			-836	367	-0.0175795	-0.000285846	0.899408	0.900593	0.00118473	-1.61597e-06	-0.000168037	1.8	1.92111e-09	1.00979e-07	7.57443e-06	3.89886e-07	7.5248e-06
			-835	368	-0.0177492	-0.000288605	0.899402	0.900598	0.00119617	-1.63157e-06	-0.000169653	1.8	1.95831e-09	1.02937e-07	7.72132e-06	3.97448e-07	7.67074e-06
			-834	369	-0.0179205	-0.00029139	0.899396	0.900604	0.00120771	-1.64732e-06	-0.000171285	1.8	1.99622e-09	1.04933e-07	7.87106e-06	4.05156e-07	7.81951e-06
			-833	370	-0.0180934	-0.000294202	0.899391	0.90061	0.00121936	-1.66321e-06	-0.000172932	1.8	2.03487e-09	1.06968e-07	8.0237e-06	4.13013e-07	7.97115e-06
			-832	371	-0.018268	-0.00029704	0.899385	0.900616	0.00123113	-1.67926e-06	-0.000174595	1.8	2.07426e-09	1.09043e-07	8.17929e-06	4.21022e-07	8.12573e-06
			-831	372	-0.0184443	-0.000299907	0.899379	0.900622	0.00124301	-1.69546e-06	-0.000176275	1.8	2.11442e-09	1.11157e-07	8.33789e-06	4.29187e-07	8.28331e-06
			-830	373	-0.0186222	-0.000302801	0.899373	0.900628	0.001255	-1.71182e-06	-0.00017797	1.8	2.15536e-09	1.13312e-07	8.49956e-06	4.37509e-07	8.44393e-06
			-829	374	-0.0188019	-0.000305722	0.899367	0.900634	0.00126711	-1.72834e-06	-0.000179682	1.8	2.19709e-09	1.15509e-07	8.66437e-06	4.45993e-07	8.60766e-06
			-828	375	-0.0189833	-0.000308672	0.899361	0.90064	0.00127934	-1.74502e-06	-0.00018141	1.8	2.23962e-09	1.17749e-07	8.83236e-06	4.54641e-07	8.77457e-06
			-827	376	-0.0191665	-0.00031165	0.899354	0.900646	0.00129168	-1.76185e-06	-0.000183155	1.8	2.28298e-09	1.20032e-07	9.00361e-06	4.63456e-07	8.9447e-06
			-826	377	-0.0193514	-0.000314657	0.899348	0.900652	0.00130414	-1.77885e-06	-0.000184917	1.8	2.32718e-09	1.22359e-07	9.17817e-06	4.72442e-07	9.11813e-06
			-825	378	-0.0195381	-0.000317693	0.899342	0.900659	0.00131673	-1.79601e-06	-0.000186696	1.8	2.37223e-09	1.24732e-07	9.35611e-06	4.81602e-07	9.29492e-06
			-824	379	-0.0197266	-0.000320758	0.899336	0.900665	0.00132943	-1.81334e-06	-0.000188492	1.8	2.41816e-09	1.2715e-07	9.5375e-06	4.90939e-07	9.47512e-06
			-823	380	-0.0199169	-0.000323852	0.899329	0.900671	0.00134225	-1.83083e-06	-0.000190305	1.8	2.46498e-09	1.29615e-07	9.72239e-06	5.00457e-07	9.65882e-06
			-822	381	-0.020109	-0.000326976	0.899323	0.900678	0.0013552	-1.8485e-06	-0.000192136	1.8	2.5127e-09	1.32127e-07	9.91087e-06	5.10159e-07	9.84608e-06
			-821	382	-0.020303	-0.00033013	0.899316	0.900684	0.00136828	-1.86633e-06	-0.000193985	1.8	2.56135e-09	1.34689e-07	1.0103e-05	5.20049e-07	1.0037e-05
			-820	383	-0.0204989	-0.000333315	0.89931	0.900691	0.00138147	-1.88433e-06	-0.000195851	1.8	2.61093e-09	1.373e-07	1.02988e-05	5.30131e-07	1.02315e-05
			-819	384	-0.0206966	-0.00033653	0.899303	0.900698	0.0013948	-1.90251e-06	-0.000197735	1.8	2.66148e-09	1.39961e-07	1.04985e-05	5.40408e-07	1.04299e-05
			-818	385	-0.0208962	-0.000339776	0.899296	0.900704	0.00140825	-1.92086e-06	-0.000199638	1.8	2.71301e-09	1.42674e-07	1.0702e-05	5.50884e-07	1.06321e-05
			-817	386	-0.0210978	-0.000343054	0.899289	0.900711	0.00142184	-1.93939e-06	-0.000201559	1.8	2.76553e-09	1.4544e-07	1.09094e-05	5.61562e-07	1.08382e-05
			-816	387	-0.0213013	-0.000346363	0.899283	0.900718	0.00143555	-1.95809e-06	-0.000203498	1.8	2.81908e-09	1.48259e-07	1.11209e-05	5.72447e-07	1.10482e-05
			-815	388	-0.0215068	-0.000349703	0.899276	0.900725	0.0014494	-1.97698e-06	-0.000205456	1.8	2.87365e-09	1.51132e-07	1.13364e-05	5.83544e-07	1.12624e-05
			-814	389	-0.0217142	-0.000353076	0.899269	0.900732	0.00146338	-1.99605e-06	-0.000207433	1.8	2.92929e-09	1.54062e-07	1.15562e-05	5.94854e-07	1.14807e-05
			-813	390	-0.0219236	-0.000356482	0.899262	0.900739	0.00147749	-2.0153e-06	-0.000209429	1.8	2.986e-09	1.57048e-07	1.17801e-05	6.06384e-07	1.17032e-05
			-812	391	-0.0221351	-0.00035992	0.899254	0.900746	0.00149174	-2.03474e-06	-0.000211444	1.8	3.04381e-09	1.60091e-07	1.20085e-05	6.18137e-07	1.19301e-05
			-811	392	-0.0223485	-0.000363391	0.899247	0.900753	0.00150613	-2.05436e-06	-0.000213479	1.8	3.10274e-09	1.63194e-07	1.22412e-05	6.30118e-07	1.21613e-05
			-810	393	-0.0225641	-0.000366895	0.89924	0.900761	0.00152065	-2.07417e-06	-0.000215534	1.8	3.16281e-09	1.66357e-07	1.24784e-05	6.42331e-07	1.2397e-05
			-809	394	-0.0227817	-0.000370434	0.899233	0.900768	0.00153532	-2.09418e-06	-0.000217608	1.8	3.22404e-09	1.69581e-07	1.27203e-05	6.5478e-07	1.26372e-05
			-808	395	-0.0230014	-0.000374006	0.899225	0.900775	0.00155013	-2.11437e-06	-0.000219702	1.8	3.28646e-09	1.72868e-07	1.29668e-05	6.6747e-07	1.28822e-05
			-807	396	-0.0232232	-0.000377613	0.899218	0.900783	0.00156507	-2.13476e-06	-0.000221816	1.8	3.35009e-09	1.76218e-07	1.32181e-05	6.80405e-07	1.31318e-05
			-806	397	-0.0234471	-0.000381254	0.89921	0.90079	0.00158017	-2.15535e-06	-0.000223951	1.8	3.41494e-09	1.79633e-07	1.34742e-05	6.93591e-07	1.33863e-05
			-805	398	-0.0236733	-0.000384931	0.899203	0.900798	0.00159541	-2.17613e-06	-0.000226106	1.8	3.48106e-09	1.83114e-07	1.37354e-05	7.07033e-07	1.36457e-05
			-804	399	-0.0239015	-0.000388643	0.899195	0.900806	0.00161079	-2.19712e-06	-0.000228283	1.8	3.54845e-09	1.86662e-07	1.40015e-05	7.20734e-07	1.39102e-05
			-803	400	-0.024132	-0.00039239	0.899187	0.900814	0.00162632	-2.2183e-06	-0.00023048	1.8	3.61715e-09	1.90279e-07	1.42728e-05	7.34701e-07	1.41797e-05
			-802	401	-0.0243647	-0.000396174	0.899179	0.900821	0.001642	-2.23969e-06	-0.000232698	1.8	3.68718e-09	1.93966e-07	1.45494e-05	7.48939e-07	1.44545e-05
			-801	402	-0.0245997	-0.000399994	0.899171	0.900829	0.00165784	-2.26129e-06	-0.000234938	1.8	3.75856e-09	1.97725e-07	1.48313e-05	7.63452e-07	1.47346e-05
			-800	403	-0.0248369	-0.000403851	0.899163	0.900837	0.00167382	-2.2831e-06	-0.000237199	1.8	3.83133e-09	2.01556e-07	1.51187e-05	7.78246e-07	1.50201e-05
			-799	404	-0.0250763	-0.000407745	0.899155	0.900845	0.00168996	-2.30511e-06	-0.000239482	1.8	3.90551e-09	2.05462e-07	1.54117e-05	7.93326e-07	1.53112e-05
			-798	405	-0.0253181	-0.000411677	0.899147	0.900854	0.00170626	-2.32734e-06	-0.000241787	1.8	3.98112e-09	2.09443e-07	1.57103e-05	8.08698e-07	1.56079e-05
			-797	406	-0.0255622	-0.000415646	0.899139	0.900862	0.00172271	-2.34978e-06	-0.000244114	1.8	4.05819e-09	2.13501e-07	1.60147e-05	8.24368e-07	1.59103e-05
			-796	407	-0.0258087	-0.000419654	0.899131	0.90087	0.00173932	-2.37243e-06	-0.000246464	1.8	4.13676e-09	2.17638e-07	1.6325e-05	8.40342e-07	1.62186e-05
			-795	408	-0.0260575	-0.0004237	0.899122	0.900878	0.00175609	-2.39531e-06	-0.000248837	1.8	4.21685e-09	2.21855e-07	1.66413e-05	8.56624e-07	1.65328e-05
			-794	409	-0.0263088	-0.000427785	0.899114	0.900887	0.00177302	-2.4184e-06	-0.000251232	1.8	4.29849e-09	2.26153e-07	1.69638e-05	8.73222e-07	1.68532e-05
			-793	410	-0.0265624	-0.000431909	0.899105	0.900896	0.00179011	-2.44172e-06	-0.00025365	1.8	4.38171e-09	2.30535e-07	1.72924e-05	8.90141e-07	1.71797e-05
			-792	411	-0.0268185	-0.000436073	0.899097	0.900904	0.00180737	-2.46526e-06	-0.000256092	1.8	4.46654e-09	2.35001e-07	1.76275e-05	9.07388e-07	1.75126e-05
			-791	412	-0.0270771	-0.000440278	0.899088	0.900913	0.0018248	-2.48902e-06	-0.000258557	1.8	4.55301e-09	2.39554e-07	1.7969e-05	9.24968e-07	1.78519e-05
			-790	413	-0.0273381	-0.000444522	0.899079	0.900922	0.00184239	-2.51302e-06	-0.000261046	1.8	4.64116e-09	2.44196e-07	1.83171e-05	9.42889e-07	1.81978e-05
			-789	414	-0.0276017	-0.000448808	0.89907	0.900931	0.00186015	-2.53725e-06	-0.000263559	1.8	4.73102e-09	2.48927e-07	1.8672e-05	9.61157e-07	1.85503e-05
			-788	415	-0.0278678	-0.000453134	0.899061	0.90094	0.00187809	-2.56171e-06	-0.000266097	1.8	4.82261e-09	2.53749e-07	1.90337e-05	9.79779e-07	1.89097e-05
			-787	416	-0.0281364	-0.000457503	0.899052	0.900949	0.00189619	-2.5864e-06	-0.000268658	1.8	4.91598e-09	2.58665e-07	1.94025e-05	9.98761e-07	1.92761e-05
			-786	417	-0.0284077	-0.000461913	0.899043	0.900958	0.00191447	-2.61134e-06	-0.000271245	1.8	5.01115e-09	2.63676e-07	1.97784e-05	1.01811e-06	1.96495e-05
			-785	418	-0.0286815	-0.000466366	0.899034	0.900967	0.00193293	-2.63651e-06	-0.000273856	1.8	5.10817e-09	2.68785e-07	2.01615e-05	1.03783e-06	2.00302e-05
			-784	419	-0.028958	-0.000470862	0.899025	0.900976	0.00195156	-2.66193e-06	-0.000276493	1.8	5.20706e-09	2.73992e-07	2.05521e-05	1.05794e-06	2.04183e-05
			-783	420	-0.0292372	-0.000475401	0.899015	0.900986	0.00197037	-2.68759e-06	-0.000279155	1.8	5.30787e-09	2.79299e-07	2.09503e-05	1.07844e-06	2.08138e-05
			-782	421	-0.029519	-0.000479984	0.899006	0.900995	0.00198937	-2.7135e-06	-0.000281842	1.8	5.41064e-09	2.8471e-07	2.13561e-05	1.09933e-06	2.1217e-05
			-781	422	-0.0298036	-0.000484611	0.898996	0.901005	0.00200854	-2.73965e-06	-0.000284556	1.8	5.51539e-09	2.90226e-07	2.17698e-05	1.12063e-06	2.16281e-05
			-780	423	-0.0300909	-0.000489282	0.898987	0.901015	0.00202791	-2.76606e-06	-0.000287295	1.8	5.62217e-09	2.95848e-07	2.21915e-05	1.14233e-06	2.2047e-05
			-779	424	-0.0303809	-0.000493999	0.898977	0.901024	0.00204745	-2.79273e-06	-0.000290061	1.8	5.73101e-09	3.01579e-07	2.26214e-05	1.16446e-06	2.24741e-05
			-778	425	-0.0306738	-0.000498761	0.898967	0.901034	0.00206719	-2.81965e-06	-0.000292854	1.8	5.84197e-09	3.07421e-07	2.30596e-05	1.18702e-06	2.29095e-05
			-777	426	-0.0309695	-0.000503568	0.898957	0.901044	0.00208712	-2.84683e-06	-0.000295674	1.8	5.95507e-09	3.13376e-07	2.35063e-05	1.21002e-06	2.33533e-05
			-776	427	-0.031268	-0.000508422	0.898947	0.901054	0.00210724	-2.87427e-06	-0.000298521	1.8	6.07036e-09	3.19446e-07	2.39617e-05	1.23346e-06	2.38057e-05
			-775	428	-0.0315694	-0.000513323	0.898937	0.901064	0.00212755	-2.90197e-06	-0.000301395	1.8	6.18789e-09	3.25634e-07	2.44258e-05	1.25735e-06	2.42668e-05
			-774	429	-0.0318737	-0.000518271	0.898927	0.901075	0.00214805	-2.92995e-06	-0.000304297	1.8	6.30768e-09	3.31942e-07	2.48989e-05	1.2817e-06	2.47369e-05
			-773	430	-0.0321809	-0.000523267	0.898916	0.901085	0.00216876	-2.95819e-06	-0.000307227	1.8	6.4298e-09	3.38371e-07	2.53812e-05	1.30653e-06	2.52161e-05
			-772	431	-0.0324911	-0.00052831	0.898906	0.901095	0.00218966	-2.9867e-06	-0.000310185	1.8	6.55429e-09	3.44926e-07	2.58729e-05	1.33184e-06	2.57045e-05
			-771	432	-0.0328043	-0.000533402	0.898895	0.901106	0.00221077	-3.01549e-06	-0.000313172	1.8	6.68118e-09	3.51607e-07	2.6374e-05	1.35764e-06	2.62024e-05
			-770	433	-0.0331204	-0.000538544	0.898885	0.901117	0.00223208	-3.04455e-06	-0.000316187	1.8	6.81053e-09	3.58417e-07	2.68849e-05	1.38394e-06	2.671e-05
			-769	434	-0.0334397	-0.000543735	0.898874	0.901128	0.00225359	-3.0739e-06	-0.000319232	1.8	6.94238e-09	3.6536e-07	2.74056e-05	1.41074e-06	2.72273e-05
			-768	435	-0.033762	-0.000548975	0.898863	0.901138	0.00227531	-3.10353e-06	-0.000322306	1.8	7.07679e-09	3.72437e-07	2.79365e-05	1.43807e-06	2.77547e-05
			-767	436	-0.0340874	-0.000554266	0.898852	0.901149	0.00229724	-3.13344e-06	-0.000325409	1.8	7.2138e-09	3.7965e-07	2.84776e-05	1.46592e-06	2.82923e-05
			-766	437	-0.0344159	-0.000559609	0.898841	0.90116	0.00231938	-3.16364e-06	-0.000328543	1.8	7.35346e-09	3.87004e-07	2.90292e-05	1.49432e-06	2.88403e-05
			-765	438	-0.0347476	-0.000565002	0.89883	0.901172	0.00234174	-3.19413e-06	-0.000331706	1.8	7.49582e-09	3.945e-07	2.95914e-05	1.52326e-06	2.93989e-05
			-764	439	-0.0350825	-0.000570448	0.898819	0.901183	0.00236431	-3.22492e-06	-0.0003349	1.8	7.64094e-09	4.02141e-07	3.01646e-05	1.55276e-06	2.99684e-05
			-763	440	-0.0354207	-0.000575946	0.898807	0.901194	0.0023871	-3.256e-06	-0.000338125	1.8	7.78888e-09	4.0993e-07	3.07488e-05	1.58284e-06	3.05488e-05
			-762	441	-0.035762	-0.000581497	0.898796	0.901206	0.0024101	-3.28738e-06	-0.000341381	1.8	7.93967e-09	4.17869e-07	3.13444e-05	1.6135e-06	3.11405e-05
			-761	442	-0.0361067	-0.000587101	0.898784	0.901217	0.00243333	-3.31906e-06	-0.000344669	1.8	8.09339e-09	4.25963e-07	3.19515e-05	1.64475e-06	3.17437e-05
			-760	443	-0.0364547	-0.000592759	0.898772	0.901229	0.00245678	-3.35105e-06	-0.000347988	1.8	8.25008e-09	4.34213e-07	3.25703e-05	1.6766e-06	3.23585e-05
			-759	444	-0.036806	-0.000598472	0.898761	0.901241	0.00248046	-3.38335e-06	-0.000351339	1.8	8.4098e-09	4.42622e-07	3.32011e-05	1.70908e-06	3.29852e-05
			-758	445	-0.0371608	-0.00060424	0.898749	0.901253	0.00250437	-3.41596e-06	-0.000354722	1.8	8.57262e-09	4.51195e-07	3.38441e-05	1.74218e-06	3.36241e-05
			-757	446	-0.0375189	-0.000610063	0.898737	0.901265	0.0025285	-3.44888e-06	-0.000358138	1.8	8.73858e-09	4.59934e-07	3.44996e-05	1.77592e-06	3.42753e-05
			-756	447	-0.0378805	-0.000615943	0.898724	0.901277	0.00255287	-3.48212e-06	-0.000361587	1.8	8.90777e-09	4.68841e-07	3.51678e-05	1.81032e-06	3.49391e-05
			-755	448	-0.0382456	-0.000621879	0.898712	0.90129	0.00257747	-3.51567e-06	-0.000365069	1.8	9.08022e-09	4.77922e-07	3.58489e-05	1.84538e-06	3.56158e-05
			-754	449	-0.0386141	-0.000627872	0.8987	0.901302	0.00260231	-3.54956e-06	-0.000368585	1.8	9.25602e-09	4.87178e-07	3.65432e-05	1.88112e-06	3.63056e-05
			-753	450	-0.0389863	-0.000633923	0.898687	0.901315	0.00262739	-3.58376e-06	-0.000372134	1.8	9.43522e-09	4.96613e-07	3.72509e-05	1.91755e-06	3.70088e-05
			-752	451	-0.039362	-0.000640032	0.898675	0.901327	0.00265271	-3.6183e-06	-0.000375718	1.8	9.61789e-09	5.06231e-07	3.79724e-05	1.95469e-06	3.77255e-05
			-751	452	-0.0397413	-0.0006462	0.898662	0.90134	0.00267828	-3.65317e-06	-0.000379336	1.8	9.80409e-09	5.16035e-07	3.87078e-05	1.99255e-06	3.84561e-05
			-750	453	-0.0401243	-0.000652428	0.898649	0.901353	0.00270409	-3.68838e-06	-0.000382989	1.8	9.9939e-09	5.26029e-07	3.94574e-05	2.03114e-06	3.92009e-05
			-749	454	-0.040511	-0.000658715	0.898636	0.901366	0.00273015	-3.72392e-06	-0.000386678	1.8	1.01874e-08	5.36216e-07	4.02216e-05	2.07047e-06	3.99601e-05
			-748	455	-0.0409014	-0.000665063	0.898623	0.901379	0.00275646	-3.75981e-06	-0.000390402	1.8	1.03846e-08	5.46601e-07	4.10005e-05	2.11057e-06	4.0734e-05
			-747	456	-0.0412956	-0.000671472	0.89861	0.901393	0.00278302	-3.79604e-06	-0.000394162	1.8	1.05857e-08	5.57186e-07	4.17946e-05	2.15145e-06	4.15229e-05
			-746	457	-0.0416935	-0.000677943	0.898596	0.901406	0.00280984	-3.83262e-06	-0.000397958	1.8	1.07906e-08	5.67977e-07	4.2604e-05	2.19311e-06	4.23271e-05
			-745	458	-0.0420953	-0.000684477	0.898583	0.90142	0.00283692	-3.86956e-06	-0.00040179	1.8	1.09995e-08	5.78977e-07	4.3429e-05	2.23558e-06	4.31468e-05
			-744	459	-0.042501	-0.000691073	0.898569	0.901433	0.00286426	-3.90685e-06	-0.00040566	1.8	1.12125e-08	5.90189e-07	4.42701e-05	2.27888e-06	4.39824e-05
			-743	460	-0.0429105	-0.000697732	0.898555	0.901447	0.00289186	-3.9445e-06	-0.000409567	1.8	1.14295e-08	6.01619e-07	4.51274e-05	2.32301e-06	4.48341e-05
			-742	461	-0.043324	-0.000704456	0.898541	0.901461	0.00291973	-3.98251e-06	-0.000413511	1.8	1.16508e-08	6.13269e-07	4.60013e-05	2.368e-06	4.57024e-05
			-741	462	-0.0437415	-0.000711245	0.898527	0.901475	0.00294786	-4.02089e-06	-0.000417494	1.8	1.18764e-08	6.25146e-07	4.68922e-05	2.41386e-06	4.65875e-05
			-740	463	-0.0441631	-0.000718098	0.898513	0.901489	0.00297627	-4.05963e-06	-0.000421515	1.8	1.21063e-08	6.37252e-07	4.78003e-05	2.4606e-06	4.74897e-05
			-739	464	-0.0445886	-0.000725018	0.898499	0.901504	0.00300495	-4.09875e-06	-0.000425574	1.8	1.23407e-08	6.49593e-07	4.8726e-05	2.50826e-06	4.84093e-05
			-738	465	-0.0450183	-0.000732005	0.898484	0.901518	0.00303391	-4.13825e-06	-0.000429673	1.8	1.25796e-08	6.62172e-07	4.96696e-05	2.55683e-06	4.93468e-05
			-737	466	-0.0454521	-0.000739059	0.89847	0.901533	0.00306314	-4.17813e-06	-0.000433811	1.8	1.28232e-08	6.74996e-07	5.06314e-05	2.60634e-06	5.03025e-05
			-736	467	-0.0458901	-0.00074618	0.898455	0.901548	0.00309266	-4.21839e-06	-0.000437989	1.8	1.30714e-08	6.88067e-07	5.16119e-05	2.65682e-06	5.12766e-05
			-735	468	-0.0463323	-0.000753371	0.89844	0.901563	0.00312246	-4.25904e-06	-0.000442208	1.8	1.33245e-08	7.01392e-07	5.26114e-05	2.70827e-06	5.22696e-05
			-734	469	-0.0467788	-0.00076063	0.898425	0.901578	0.00315255	-4.30008e-06	-0.000446467	1.8	1.35825e-08	7.14974e-07	5.36302e-05	2.76071e-06	5.32818e-05
			-733	470	-0.0472295	-0.00076796	0.89841	0.901593	0.00318293	-4.34152e-06	-0.000450767	1.8	1.38454e-08	7.28819e-07	5.46687e-05	2.81418e-06	5.43136e-05
			-732	471	-0.0476846	-0.00077536	0.898395	0.901608	0.0032136	-4.38335e-06	-0.000455108	1.8	1.41135e-08	7.42933e-07	5.57274e-05	2.86867e-06	5.53654e-05
			-731	472	-0.0481441	-0.000782832	0.898379	0.901624	0.00324457	-4.42559e-06	-0.000459492	1.8	1.43867e-08	7.5732e-07	5.68065e-05	2.92422e-06	5.64375e-05
			-730	473	-0.0486081	-0.000790375	0.898364	0.901639	0.00327583	-4.46823e-06	-0.000463917	1.8	1.46652e-08	7.71985e-07	5.79066e-05	2.98085e-06	5.75304e-05
			-729	474	-0.0490764	-0.000797991	0.898348	0.901655	0.0033074	-4.51129e-06	-0.000468386	1.8	1.49492e-08	7.86934e-07	5.90279e-05	3.03857e-06	5.86445e-05
			-728	475	-0.0495493	-0.00080568	0.898332	0.901671	0.00333927	-4.55476e-06	-0.000472897	1.8	1.52386e-08	8.02173e-07	6.0171e-05	3.09742e-06	5.97801e-05
			-727	476	-0.0500268	-0.000813444	0.898316	0.901687	0.00337144	-4.59865e-06	-0.000477452	1.8	1.55336e-08	8.17706e-07	6.13361e-05	3.1574e-06	6.09377e-05
			-726	477	-0.0505088	-0.000821282	0.8983	0.901704	0.00340393	-4.64296e-06	-0.00048205	1.8	1.58344e-08	8.33541e-07	6.25239e-05	3.21854e-06	6.21178e-05
			-725	478	-0.0509955	-0.000829196	0.898283	0.90172	0.00343673	-4.6877e-06	-0.000486693	1.8	1.61409e-08	8.49682e-07	6.37346e-05	3.28086e-06	6.33207e-05
			-724	479	-0.0514869	-0.000837186	0.898267	0.901737	0.00346985	-4.73287e-06	-0.000491381	1.8	1.64534e-08	8.66135e-07	6.49688e-05	3.34439e-06	6.45468e-05
			-723	480	-0.051983	-0.000845253	0.89825	0.901753	0.00350328	-4.77847e-06	-0.000496114	1.8	1.67719e-08	8.82907e-07	6.62268e-05	3.40916e-06	6.57967e-05
			-722	481	-0.0524839	-0.000853397	0.898233	0.90177	0.00353704	-4.82452e-06	-0.000500892	1.8	1.70967e-08	9.00004e-07	6.75093e-05	3.47517e-06	6.70708e-05
			-721	482	-0.0529896	-0.00086162	0.898216	0.901787	0.00357112	-4.87101e-06	-0.000505717	1.8	1.74277e-08	9.17431e-07	6.88165e-05	3.54247e-06	6.83696e-05
			-720	483	-0.0535002	-0.000869922	0.898199	0.901805	0.00360553	-4.91794e-06	-0.000510588	1.8	1.77651e-08	9.35196e-07	7.01491e-05	3.61106e-06	6.96935e-05
			-719	484	-0.0540157	-0.000878305	0.898182	0.901822	0.00364027	-4.96533e-06	-0.000515506	1.8	1.8109e-08	9.53305e-07	7.15074e-05	3.68099e-06	7.10431e-05
			-718	485	-0.0545362	-0.000886768	0.898164	0.90184	0.00367535	-5.01317e-06	-0.000520471	1.8	1.84596e-08	9.71765e-07	7.28921e-05	3.75227e-06	7.24187e-05
			-717	486	-0.0550617	-0.000895312	0.898147	0.901857	0.00371076	-5.06148e-06	-0.000525484	1.8	1.8817e-08	9.90582e-07	7.43035e-05	3.82492e-06	7.3821e-05
			-716	487	-0.0555922	-0.000903939	0.898129	0.901875	0.00374652	-5.11025e-06	-0.000530546	1.8	1.91813e-08	1.00976e-06	7.57423e-05	3.89899e-06	7.52505e-05
			-715	488	-0.0561279	-0.000912649	0.898111	0.901893	0.00378261	-5.15949e-06	-0.000535656	1.8	1.95526e-08	1.02932e-06	7.7209e-05	3.97449e-06	7.67076e-05
			-714	489	-0.0566687	-0.000921442	0.898092	0.901912	0.00381906	-5.2092e-06	-0.000540815	1.8	1.99312e-08	1.04925e-06	7.8704e-05	4.05145e-06	7.8193e-05
			-713	490	-0.0572147	-0.000930321	0.898074	0.90193	0.00385586	-5.25939e-06	-0.000546025	1.8	2.03171e-08	1.06956e-06	8.0228e-05	4.1299e-06	7.97071e-05
			-712	491	-0.057766	-0.000939285	0.898056	0.901949	0.00389301	-5.31007e-06	-0.000551284	1.8	2.07104e-08	1.09027e-06	8.17815e-05	4.20987e-06	8.12505e-05
			-711	492	-0.0583226	-0.000948335	0.898037	0.901967	0.00393052	-5.36123e-06	-0.000556594	1.8	2.11114e-08	1.11139e-06	8.3365e-05	4.29139e-06	8.28238e-05
			-710	493	-0.0588846	-0.000957473	0.898018	0.901986	0.00396839	-5.41289e-06	-0.000561955	1.8	2.15201e-08	1.13291e-06	8.49793e-05	4.37448e-06	8.44275e-05
			-709	494	-0.0594519	-0.000966698	0.897999	0.902006	0.00400663	-5.46505e-06	-0.000567368	1.8	2.19367e-08	1.15484e-06	8.66247e-05	4.45919e-06	8.60623e-05
			-708	495	-0.0600248	-0.000976012	0.89798	0.902025	0.00404524	-5.5177e-06	-0.000572833	1.8	2.23614e-08	1.1772e-06	8.83021e-05	4.54553e-06	8.77288e-05
			-707	496	-0.0606031	-0.000985416	0.89796	0.902044	0.00408421	-5.57087e-06	-0.000578351	1.8	2.27943e-08	1.2e-06	9.00119e-05	4.63355e-06	8.94275e-05
			-706	497	-0.061187	-0.000994911	0.897941	0.902064	0.00412357	-5.62454e-06	-0.000583922	1.8	2.32357e-08	1.22323e-06	9.17548e-05	4.72327e-06	9.11591e-05
			-705	498	-0.0617766	-0.0010045	0.897921	0.902084	0.0041633	-5.67874e-06	-0.000589546	1.8	2.36855e-08	1.24692e-06	9.35314e-05	4.81473e-06	9.29242e-05
			-704	499	-0.0623718	-0.00101418	0.897901	0.902104	0.00420341	-5.73345e-06	-0.000595225	1.8	2.41441e-08	1.27106e-06	9.53425e-05	4.90795e-06	9.47235e-05
			-703	500	-0.0629728	-0.00102395	0.897881	0.902124	0.00424391	-5.78869e-06	-0.000600959	1.80001	2.46115e-08	1.29568e-06	9.71886e-05	5.00299e-06	9.65577e-05
			-702	501	-0.0635795	-0.00103381	0.89786	0.902145	0.0042848	-5.84447e-06	-0.000606747	1.80001	2.5088e-08	1.32076e-06	9.90704e-05	5.09986e-06	9.84273e-05
			-701	502	-0.0641921	-0.00104377	0.89784	0.902166	0.00432609	-5.90078e-06	-0.000612592	1.80001	2.55737e-08	1.34634e-06	0.000100989	5.19861e-06	0.000100333
			-700	503	-0.0648106	-0.00105383	0.897819	0.902187	0.00436777	-5.95764e-06	-0.000618492	1.80001	2.60688e-08	1.37241e-06	0.000102944	5.29927e-06	0.000102276
			-699	504	-0.065435	-0.00106398	0.897798	0.902208	0.00440985	-6.01504e-06	-0.00062445	1.80001	2.65735e-08	1.39898e-06	0.000104937	5.40188e-06	0.000104256
			-698	505	-0.0660655	-0.00107424	0.897777	0.902229	0.00445234	-6.07299e-06	-0.000630465	1.80001	2.7088e-08	1.42607e-06	0.000106969	5.50647e-06	0.000106275
			-697	506	-0.0667021	-0.00108459	0.897755	0.90225	0.00449524	-6.13151e-06	-0.000636538	1.80001	2.76124e-08	1.45368e-06	0.00010904	5.61309e-06	0.000108333
			-696	507	-0.0673447	-0.00109504	0.897734	0.902272	0.00453855	-6.19058e-06	-0.00064267	1.80001	2.8147e-08	1.48183e-06	0.000111152	5.72178e-06	0.00011043
			-695	508	-0.0679936	-0.00110559	0.897712	0.902294	0.00458228	-6.25023e-06	-0.00064886	1.80001	2.86919e-08	1.51052e-06	0.000113304	5.83257e-06	0.000112569
			-694	509	-0.0686487	-0.00111624	0.89769	0.902316	0.00462643	-6.31045e-06	-0.00065511	1.80001	2.92474e-08	1.53977e-06	0.000115498	5.9455e-06	0.000114748
			-693	510	-0.0693101	-0.00112699	0.897668	0.902339	0.004671	-6.37125e-06	-0.000661421	1.80001	2.98137e-08	1.56958e-06	0.000117734	6.06062e-06	0.00011697
			-692	511	-0.0699779	-0.00113785	0.897645	0.902361	0.00471601	-6.43263e-06	-0.000667792	1.80001	3.03909e-08	1.59997e-06	0.000120014	6.17797e-06	0.000119235
			-691	512	-0.0706521	-0.00114882	0.897622	0.902384	0.00476145	-6.49461e-06	-0.000674225	1.80001	3.09792e-08	1.63095e-06	0.000122338	6.29759e-06	0.000121543
			-690	513	-0.0713328	-0.00115988	0.8976	0.902407	0.00480732	-6.55719e-06	-0.000680719	1.80001	3.1579e-08	1.66253e-06	0.000124706	6.41953e-06	0.000123897
			-689	514	-0.0720201	-0.00117106	0.897576	0.90243	0.00485364	-6.62036e-06	-0.000687277	1.80001	3.21904e-08	1.69472e-06	0.000127121	6.54382e-06	0.000126296
			-688	515	-0.072714	-0.00118234	0.897553	0.902454	0.0049004	-6.68415e-06	-0.000693897	1.80001	3.28136e-08	1.72753e-06	0.000129582	6.67053e-06	0.000128741
			-687	516	-0.0734146	-0.00119373	0.89753	0.902477	0.00494762	-6.74855e-06	-0.000700581	1.80001	3.34489e-08	1.76098e-06	0.000132091	6.79969e-06	0.000131234
			-686	517	-0.0741219	-0.00120523	0.897506	0.902501	0.00499529	-6.81357e-06	-0.00070733	1.80001	3.40965e-08	1.79508e-06	0.000134649	6.93134e-06	0.000133775
			-685	518	-0.0748361	-0.00121685	0.897482	0.902525	0.00504341	-6.87922e-06	-0.000714143	1.80001	3.47566e-08	1.82983e-06	0.000137256	7.06555e-06	0.000136365
			-684	519	-0.0755571	-0.00122857	0.897458	0.90255	0.00509201	-6.9455e-06	-0.000721022	1.80001	3.54295e-08	1.86526e-06	0.000139913	7.20235e-06	0.000139005
			-683	520	-0.0762851	-0.00124041	0.897433	0.902574	0.00514107	-7.01241e-06	-0.000727968	1.80001	3.61154e-08	1.90138e-06	0.000142622	7.34181e-06	0.000141697
			-682	521	-0.07702	-0.00125236	0.897408	0.902599	0.0051906	-7.07998e-06	-0.00073498	1.80001	3.68146e-08	1.93819e-06	0.000145384	7.48396e-06	0.00014444
			-681	522	-0.0777621	-0.00126442	0.897384	0.902624	0.00524061	-7.14819e-06	-0.00074206	1.80001	3.75274e-08	1.97572e-06	0.000148199	7.62887e-06	0.000147237
			-680	523	-0.0785113	-0.00127661	0.897358	0.902649	0.0052911	-7.21706e-06	-0.000749209	1.80001	3.82539e-08	2.01398e-06	0.000151068	7.77658e-06	0.000150088
			-679	524	-0.0792677	-0.00128891	0.897333	0.902675	0.00534208	-7.28659e-06	-0.000756426	1.80001	3.89945e-08	2.05297e-06	0.000153993	7.92715e-06	0.000152994
			-678	525	-0.0800315	-0.00130132	0.897307	0.902701	0.00539355	-7.3568e-06	-0.000763712	1.80001	3.97495e-08	2.09272e-06	0.000156975	8.08063e-06	0.000155956
			-677	526	-0.0808025	-0.00131386	0.897281	0.902727	0.00544551	-7.42768e-06	-0.000771069	1.80001	4.0519e-08	2.13324e-06	0.000160014	8.23709e-06	0.000158976
			-676	527	-0.081581	-0.00132652	0.897255	0.902753	0.00549798	-7.49924e-06	-0.000778497	1.80001	4.13035e-08	2.17454e-06	0.000163112	8.39658e-06	0.000162054
			-675	528	-0.082367	-0.0013393	0.897229	0.90278	0.00555095	-7.57149e-06	-0.000785996	1.80001	4.21032e-08	2.21665e-06	0.000166271	8.55915e-06	0.000165192
			-674	529	-0.0831606	-0.0013522	0.897202	0.902807	0.00560443	-7.64444e-06	-0.000793567	1.80001	4.29183e-08	2.25956e-06	0.00016949	8.72487e-06	0.00016839
			-673	530	-0.0839618	-0.00136523	0.897175	0.902834	0.00565842	-7.71809e-06	-0.000801212	1.80001	4.37492e-08	2.30331e-06	0.000172771	8.8938e-06	0.00017165
			-672	531	-0.0847707	-0.00137839	0.897148	0.902861	0.00571294	-7.79245e-06	-0.00080893	1.80001	4.45962e-08	2.34791e-06	0.000176117	9.066e-06	0.000174974
			-671	532	-0.0855874	-0.00139167	0.897121	0.902889	0.00576798	-7.86753e-06	-0.000816722	1.80001	4.54596e-08	2.39337e-06	0.000179527	9.24154e-06	0.000178362
			-670	533	-0.086412	-0.00140507	0.897093	0.902916	0.00582355	-7.94333e-06	-0.00082459	1.80001	4.63397e-08	2.43971e-06	0.000183003	9.42047e-06	0.000181815
			-669	534	-0.0872446	-0.00141861	0.897065	0.902945	0.00587966	-8.01986e-06	-0.000832533	1.80001	4.72369e-08	2.48695e-06	0.000186546	9.60287e-06	0.000185335
			-668	535	-0.0880851	-0.00143228	0.897037	0.902973	0.00593631	-8.09712e-06	-0.000840553	1.80001	4.81514e-08	2.5351e-06	0.000190158	9.78879e-06	0.000188924
			-667	536	-0.0889338	-0.00144608	0.897008	0.903002	0.0059935	-8.17514e-06	-0.00084865	1.80001	4.90836e-08	2.58418e-06	0.000193839	9.97832e-06	0.000192582
			-666	537	-0.0897906	-0.00146001	0.896979	0.903031	0.00605125	-8.2539e-06	-0.000856825	1.80001	5.00339e-08	2.63421e-06	0.000197592	1.01715e-05	0.00019631
			-665	538	-0.0906557	-0.00147408	0.89695	0.90306	0.00610955	-8.33342e-06	-0.000865079	1.80001	5.10026e-08	2.68522e-06	0.000201418	1.03685e-05	0.000200111
			-664	539	-0.0915291	-0.00148828	0.896921	0.903089	0.00616841	-8.41371e-06	-0.000873413	1.80001	5.199e-08	2.73721e-06	0.000205318	1.05692e-05	0.000203986
			-663	540	-0.0924109	-0.00150262	0.896891	0.903119	0.00622784	-8.49477e-06	-0.000881826	1.80001	5.29966e-08	2.7902e-06	0.000209293	1.07738e-05	0.000207935
			-662	541	-0.0933012	-0.00151709	0.896862	0.903149	0.00628784	-8.57661e-06	-0.000890321	1.80001	5.40226e-08	2.84423e-06	0.000213345	1.09824e-05	0.000211961
			-661	542	-0.0942001	-0.00153171	0.896831	0.90318	0.00634842	-8.65924e-06	-0.000898898	1.80001	5.50685e-08	2.89929e-06	0.000217476	1.11951e-05	0.000216065
			-660	543	-0.0951077	-0.00154647	0.896801	0.90321	0.00640958	-8.74267e-06	-0.000907557	1.80001	5.61346e-08	2.95543e-06	0.000221687	1.14118e-05	0.000220248
			-659	544	-0.096024	-0.00156137	0.89677	0.903241	0.00647133	-8.8269e-06	-0.0009163	1.80001	5.72214e-08	3.01265e-06	0.000225979	1.16328e-05	0.000224513
			-658	545	-0.0969491	-0.00157641	0.896739	0.903273	0.00653368	-8.91194e-06	-0.000925127	1.80001	5.83292e-08	3.07098e-06	0.000230354	1.1858e-05	0.00022886
			-657	546	-0.0978832	-0.0015916	0.896708	0.903304	0.00659663	-8.9978e-06	-0.000934038	1.80001	5.94585e-08	3.13044e-06	0.000234814	1.20876e-05	0.000233291
			-656	547	-0.0988262	-0.00160693	0.896676	0.903336	0.00666018	-9.08449e-06	-0.000943036	1.80001	6.06097e-08	3.19105e-06	0.00023936	1.23216e-05	0.000237808
			-655	548	-0.0997783	-0.00162241	0.896644	0.903368	0.00672435	-9.17201e-06	-0.000952121	1.80001	6.17831e-08	3.25283e-06	0.000243995	1.25602e-05	0.000242412
			-654	549	-0.10074	-0.00163804	0.896612	0.903401	0.00678913	-9.26038e-06	-0.000961293	1.80001	6.29792e-08	3.31581e-06	0.000248719	1.28034e-05	0.000247105
			-653	550	-0.10171	-0.00165382	0.896579	0.903434	0.00685454	-9.3496e-06	-0.000970553	1.80001	6.41985e-08	3.38001e-06	0.000253534	1.30513e-05	0.00025189
			-652	551	-0.10269	-0.00166976	0.896546	0.903467	0.00692058	-9.43967e-06	-0.000979903	1.80001	6.54414e-08	3.44545e-06	0.000258443	1.3304e-05	0.000256766
			-651	552	-0.103679	-0.00168584	0.896513	0.9035	0.00698726	-9.53062e-06	-0.000989342	1.80001	6.67084e-08	3.51216e-06	0.000263447	1.35615e-05	0.000261738
			-650	553	-0.104678	-0.00170209	0.89648	0.903534	0.00705457	-9.62244e-06	-0.000998873	1.80001	6.79999e-08	3.58016e-06	0.000268548	1.38241e-05	0.000266805
			-649	554	-0.105687	-0.00171848	0.896446	0.903568	0.00712254	-9.71514e-06	-0.0010085	1.80001	6.93164e-08	3.64947e-06	0.000273747	1.40918e-05	0.000271971
			-648	555	-0.106705	-0.00173504	0.896412	0.903603	0.00719116	-9.80874e-06	-0.00101821	1.80001	7.06584e-08	3.72013e-06	0.000279047	1.43646e-05	0.000277237
			-647	556	-0.107733	-0.00175176	0.896377	0.903638	0.00726044	-9.90324e-06	-0.00102802	1.80001	7.20264e-08	3.79216e-06	0.00028445	1.46427e-05	0.000282605
			-646	557	-0.108771	-0.00176863	0.896342	0.903673	0.00733039	-9.99865e-06	-0.00103792	1.80001	7.34208e-08	3.86558e-06	0.000289957	1.49262e-05	0.000288076
			-645	558	-0.109819	-0.00178567	0.896307	0.903708	0.00740101	-1.0095e-05	-0.00104792	1.80002	7.48423e-08	3.94042e-06	0.000295571	1.52152e-05	0.000293654
			-644	559	-0.110877	-0.00180288	0.896272	0.903744	0.00747232	-1.01922e-05	-0.00105802	1.80002	7.62913e-08	4.01671e-06	0.000301294	1.55098e-05	0.000299339
			-643	560	-0.111945	-0.00182025	0.896236	0.90378	0.00754431	-1.02904e-05	-0.00106821	1.80002	7.77683e-08	4.09448e-06	0.000307127	1.58101e-05	0.000305135
			-642	561	-0.113024	-0.00183778	0.8962	0.903817	0.00761699	-1.03896e-05	-0.0010785	1.80002	7.92739e-08	4.17376e-06	0.000313073	1.61162e-05	0.000311042
			-641	562	-0.114112	-0.00185549	0.896163	0.903853	0.00769037	-1.04897e-05	-0.00108889	1.80002	8.08087e-08	4.25456e-06	0.000319135	1.64282e-05	0.000317065
			-640	563	-0.115212	-0.00187336	0.896126	0.903891	0.00776446	-1.05907e-05	-0.00109938	1.80002	8.23732e-08	4.33694e-06	0.000325314	1.67463e-05	0.000323203
			-639	564	-0.116322	-0.00189141	0.896089	0.903928	0.00783927	-1.06928e-05	-0.00110997	1.80002	8.3968e-08	4.42091e-06	0.000331612	1.70705e-05	0.000329461
			-638	565	-0.117442	-0.00190963	0.896051	0.903966	0.00791479	-1.07958e-05	-0.00112066	1.80002	8.55936e-08	4.5065e-06	0.000338033	1.7401e-05	0.00033584
			-637	566	-0.118574	-0.00192803	0.896013	0.904004	0.00799105	-1.08998e-05	-0.00113146	1.80002	8.72508e-08	4.59375e-06	0.000344577	1.77379e-05	0.000342342
			-636	567	-0.119716	-0.00194661	0.895975	0.904043	0.00806803	-1.10048e-05	-0.00114236	1.80002	8.894e-08	4.68269e-06	0.000351249	1.80813e-05	0.00034897
			-635	568	-0.12087	-0.00196536	0.895936	0.904082	0.00814576	-1.11108e-05	-0.00115336	1.80002	9.06619e-08	4.77335e-06	0.000358049	1.84314e-05	0.000355726
			-634	569	-0.122034	-0.00198429	0.895897	0.904122	0.00822424	-1.12179e-05	-0.00116447	1.80002	9.24171e-08	4.86577e-06	0.000364981	1.87883e-05	0.000362614
			-633	570	-0.12321	-0.00200341	0.895858	0.904161	0.00830348	-1.13259e-05	-0.00117569	1.80002	9.42064e-08	4.95998e-06	0.000372048	1.9152e-05	0.000369634
			-632	571	-0.124397	-0.00202271	0.895818	0.904201	0.00838347	-1.14351e-05	-0.00118702	1.80002	9.60303e-08	5.05601e-06	0.000379251	1.95228e-05	0.000376791
			-631	572	-0.125595	-0.0020422	0.895778	0.904242	0.00846424	-1.15452e-05	-0.00119845	1.80002	9.78894e-08	5.1539e-06	0.000386594	1.99008e-05	0.000384086
			-630	573	-0.126805	-0.00206187	0.895737	0.904283	0.00854579	-1.16565e-05	-0.00121	1.80002	9.97846e-08	5.25368e-06	0.000394079	2.02861e-05	0.000391522
			-629	574	-0.128027	-0.00208174	0.895696	0.904324	0.00862812	-1.17688e-05	-0.00122165	1.80002	1.01716e-07	5.3554e-06	0.000401708	2.06789e-05	0.000399102
			-628	575	-0.12926	-0.00210179	0.895655	0.904366	0.00871124	-1.18821e-05	-0.00123342	1.80002	1.03686e-07	5.45908e-06	0.000409486	2.10793e-05	0.00040683
			-627	576	-0.130506	-0.00212204	0.895613	0.904408	0.00879517	-1.19966e-05	-0.0012453	1.80002	1.05693e-07	5.56478e-06	0.000417414	2.14874e-05	0.000414706
			-626	577	-0.131763	-0.00214249	0.895571	0.904451	0.0088799	-1.21122e-05	-0.0012573	1.80002	1.07739e-07	5.67252e-06	0.000425495	2.19034e-05	0.000422735
			-625	578	-0.133032	-0.00216313	0.895528	0.904494	0.00896545	-1.22289e-05	-0.00126941	1.80002	1.09825e-07	5.78234e-06	0.000433733	2.23275e-05	0.00043092
			-624	579	-0.134314	-0.00218397	0.895485	0.904537	0.00905183	-1.23467e-05	-0.00128164	1.80002	1.11952e-07	5.89429e-06	0.000442131	2.27597e-05	0.000439263
			-623	580	-0.135608	-0.00220501	0.895442	0.904581	0.00913903	-1.24656e-05	-0.00129399	1.80002	1.14119e-07	6.00841e-06	0.000450691	2.32004e-05	0.000447767
			-622	581	-0.136914	-0.00222625	0.895398	0.904625	0.00922708	-1.25857e-05	-0.00130645	1.80002	1.16328e-07	6.12474e-06	0.000459417	2.36496e-05	0.000456437
			-621	582	-0.138233	-0.0022477	0.895354	0.90467	0.00931597	-1.2707e-05	-0.00131904	1.80002	1.18581e-07	6.24332e-06	0.000468311	2.41074e-05	0.000465274
			-620	583	-0.139565	-0.00226935	0.895309	0.904715	0.00940573	-1.28294e-05	-0.00133175	1.80002	1.20876e-07	6.3642e-06	0.000477378	2.45742e-05	0.000474282
			-619	584	-0.14091	-0.00229122	0.895264	0.904761	0.00949634	-1.2953e-05	-0.00134458	1.80003	1.23217e-07	6.48741e-06	0.000486621	2.505e-05	0.000483464
			-618	585	-0.142267	-0.00231329	0.895219	0.904807	0.00958783	-1.30778e-05	-0.00135753	1.80003	1.25602e-07	6.61302e-06	0.000496042	2.5535e-05	0.000492825
			-617	586	-0.143638	-0.00233558	0.895173	0.904853	0.0096802	-1.32038e-05	-0.00137061	1.80003	1.28034e-07	6.74105e-06	0.000505646	2.60293e-05	0.000502366
			-616	587	-0.145022	-0.00235808	0.895127	0.9049	0.00977346	-1.3331e-05	-0.00138381	1.80003	1.30513e-07	6.87156e-06	0.000515436	2.65333e-05	0.000512092
			-615	588	-0.146419	-0.0023808	0.89508	0.904947	0.00986762	-1.34594e-05	-0.00139714	1.80003	1.33039e-07	7.0046e-06	0.000525415	2.7047e-05	0.000522007
			-614	589	-0.14783	-0.00240373	0.895032	0.904995	0.00996269	-1.35891e-05	-0.0014106	1.80003	1.35615e-07	7.14022e-06	0.000535588	2.75707e-05	0.000532114
			-613	590	-0.149254	-0.00242689	0.894985	0.905043	0.0100587	-1.372e-05	-0.00142419	1.80003	1.38241e-07	7.27846e-06	0.000545957	2.81044e-05	0.000542416
			-612	591	-0.150692	-0.00245027	0.894937	0.905092	0.0101556	-1.38522e-05	-0.00143791	1.80003	1.40917e-07	7.41937e-06	0.000556527	2.86486e-05	0.000552917
			-611	592	-0.152143	-0.00247388	0.894888	0.905141	0.0102534	-1.39857e-05	-0.00145176	1.80003	1.43645e-07	7.56302e-06	0.000567302	2.92032e-05	0.000563622
			-610	593	-0.153609	-0.00249771	0.894839	0.905191	0.0103522	-1.41204e-05	-0.00146575	1.80003	1.46426e-07	7.70945e-06	0.000578286	2.97686e-05	0.000574535
			-609	594	-0.155089	-0.00252177	0.894789	0.905241	0.0104519	-1.42564e-05	-0.00147987	1.80003	1.49261e-07	7.85871e-06	0.000589482	3.0345e-05	0.000585658
			-608	595	-0.156583	-0.00254607	0.894739	0.905292	0.0105526	-1.43938e-05	-0.00149413	1.80003	1.52151e-07	8.01086e-06	0.000600894	3.09325e-05	0.000596997
			-607	596	-0.158092	-0.0025706	0.894689	0.905343	0.0106543	-1.45325e-05	-0.00150852	1.80003	1.55097e-07	8.16595e-06	0.000612528	3.15314e-05	0.000608555
			-606	597	-0.159615	-0.00259536	0.894638	0.905395	0.0107569	-1.46725e-05	-0.00152305	1.80003	1.58099e-07	8.32405e-06	0.000624387	3.21418e-05	0.000620337
			-605	598	-0.161152	-0.00262036	0.894586	0.905447	0.0108606	-1.48138e-05	-0.00153772	1.80003	1.6116e-07	8.48521e-06	0.000636476	3.27641e-05	0.000632348
			-604	599	-0.162705	-0.00264561	0.894534	0.905499	0.0109652	-1.49565e-05	-0.00155254	1.80003	1.6428e-07	8.64949e-06	0.000648799	3.33985e-05	0.00064459
			-603	600	-0.164272	-0.0026711	0.894482	0.905552	0.0110708	-1.51006e-05	-0.00156749	1.80003	1.67461e-07	8.81696e-06	0.00066136	3.40451e-05	0.00065707
			-602	601	-0.165855	-0.00269683	0.894429	0.905606	0.0111775	-1.52461e-05	-0.00158259	1.80003	1.70703e-07	8.98766e-06	0.000674164	3.47042e-05	0.000669792
			-601	602	-0.167453	-0.00272281	0.894375	0.90566	0.0112852	-1.5393e-05	-0.00159784	1.80004	1.74008e-07	9.16167e-06	0.000687217	3.53761e-05	0.000682759
			-600	603	-0.169066	-0.00274904	0.894321	0.905715	0.0113939	-1.55413e-05	-0.00161323	1.80004	1.77377e-07	9.33904e-06	0.000700522	3.6061e-05	0.000695978
			-599	604	-0.170695	-0.00277553	0.894267	0.90577	0.0115037	-1.5691e-05	-0.00162878	1.80004	1.80811e-07	9.51986e-06	0.000714084	3.67592e-05	0.000709453
			-598	605	-0.172339	-0.00280227	0.894211	0.905826	0.0116145	-1.58422e-05	-0.00164447	1.80004	1.84312e-07	9.70417e-06	0.00072791	3.74709e-05	0.000723188
			-597	606	-0.174	-0.00282926	0.894156	0.905882	0.0117264	-1.59948e-05	-0.00166031	1.80004	1.8788e-07	9.89205e-06	0.000742002	3.81964e-05	0.00073719
			-596	607	-0.175676	-0.00285652	0.8941	0.905939	0.0118394	-1.61489e-05	-0.0016763	1.80004	1.91518e-07	1.00836e-05	0.000756368	3.89359e-05	0.000751462
			-595	608	-0.177368	-0.00288404	0.894043	0.905997	0.0119534	-1.63045e-05	-0.00169245	1.80004	1.95225e-07	1.02788e-05	0.000771012	3.96897e-05	0.000766011
			-594	609	-0.179077	-0.00291182	0.893986	0.906055	0.0120686	-1.64616e-05	-0.00170876	1.80004	1.99005e-07	1.04778e-05	0.000785939	4.04581e-05	0.000780842
			-593	610	-0.180802	-0.00293988	0.893928	0.906113	0.0121849	-1.66201e-05	-0.00172522	1.80004	2.02858e-07	1.06807e-05	0.000801156	4.12414e-05	0.000795959
			-592	611	-0.182544	-0.0029682	0.89387	0.906172	0.0123023	-1.67803e-05	-0.00174184	1.80004	2.06785e-07	1.08874e-05	0.000816667	4.20399e-05	0.00081137
			-591	612	-0.184303	-0.00299679	0.893811	0.906232	0.0124208	-1.69419e-05	-0.00175862	1.80004	2.10789e-07	1.10982e-05	0.000832478	4.28538e-05	0.000827079
			-590	613	-0.186078	-0.00302567	0.893752	0.906292	0.0125404	-1.71052e-05	-0.00177556	1.80004	2.1487e-07	1.13131e-05	0.000848595	4.36835e-05	0.000843091
			-589	614	-0.187871	-0.00305481	0.893692	0.906353	0.0126612	-1.72699e-05	-0.00179267	1.80004	2.1903e-07	1.15321e-05	0.000865025	4.45292e-05	0.000859414
			-588	615	-0.189681	-0.00308424	0.893631	0.906414	0.0127832	-1.74363e-05	-0.00180994	1.80005	2.2327e-07	1.17554e-05	0.000881772	4.53914e-05	0.000876053
			-587	616	-0.191508	-0.00311396	0.89357	0.906476	0.0129064	-1.76043e-05	-0.00182737	1.80005	2.27593e-07	1.1983e-05	0.000898844	4.62702e-05	0.000893014
			-586	617	-0.193353	-0.00314396	0.893508	0.906539	0.0130307	-1.77739e-05	-0.00184498	1.80005	2.31999e-07	1.2215e-05	0.000916246	4.7166e-05	0.000910304
			-585	618	-0.195216	-0.00317425	0.893446	0.906602	0.0131563	-1.79451e-05	-0.00186275	1.80005	2.36491e-07	1.24515e-05	0.000933986	4.80792e-05	0.000927928
			-584	619	-0.197097	-0.00320483	0.893383	0.906666	0.013283	-1.8118e-05	-0.0018807	1.80005	2.4107e-07	1.26925e-05	0.000952068	4.901e-05	0.000945893
			-583	620	-0.198996	-0.0032357	0.893319	0.90673	0.013411	-1.82926e-05	-0.00189881	1.80005	2.45737e-07	1.29383e-05	0.000970501	4.99589e-05	0.000964206
			-582	621	-0.200913	-0.00326687	0.893255	0.906796	0.0135402	-1.84688e-05	-0.00191711	1.80005	2.50494e-07	1.31888e-05	0.00098929	5.09261e-05	0.000982874
			-581	622	-0.202848	-0.00329835	0.893191	0.906861	0.0136706	-1.86467e-05	-0.00193557	1.80005	2.55344e-07	1.34441e-05	0.00100844	5.19121e-05	0.0010019
			-580	623	-0.204803	-0.00333012	0.893125	0.906928	0.0138023	-1.88264e-05	-0.00195422	1.80005	2.60288e-07	1.37044e-05	0.00102797	5.29171e-05	0.0010213
			-579	624	-0.206776	-0.0033622	0.893059	0.906995	0.0139353	-1.90078e-05	-0.00197305	1.80005	2.65327e-07	1.39697e-05	0.00104787	5.39417e-05	0.00104107
			-578	625	-0.208768	-0.0033946	0.892993	0.907062	0.0140696	-1.91909e-05	-0.00199206	1.80005	2.70464e-07	1.42402e-05	0.00106816	5.4986e-05	0.00106123
			-577	626	-0.210779	-0.0034273	0.892925	0.907131	0.0142051	-1.93758e-05	-0.00201125	1.80006	2.757e-07	1.45159e-05	0.00108884	5.60506e-05	0.00108178
			-576	627	-0.212809	-0.00346032	0.892858	0.9072	0.014342	-1.95624e-05	-0.00203062	1.80006	2.81038e-07	1.47969e-05	0.00110992	5.71358e-05	0.00110272
			-575	628	-0.21486	-0.00349365	0.892789	0.907269	0.0144801	-1.97509e-05	-0.00205018	1.80006	2.86479e-07	1.50834e-05	0.00113141	5.82419e-05	0.00112407
			-574	629	-0.21693	-0.00352731	0.89272	0.90734	0.0146196	-1.99412e-05	-0.00206994	1.80006	2.92026e-07	1.53754e-05	0.00115331	5.93695e-05	0.00114583
			-573	630	-0.219019	-0.00356129	0.89265	0.907411	0.0147605	-2.01333e-05	-0.00208988	1.80006	2.97679e-07	1.56731e-05	0.00117564	6.0519e-05	0.00116802
			-572	631	-0.22113	-0.0035956	0.892579	0.907482	0.0149027	-2.03273e-05	-0.00211001	1.80006	3.03443e-07	1.59766e-05	0.0011984	6.16907e-05	0.00119063
			-571	632	-0.22326	-0.00363024	0.892508	0.907555	0.0150463	-2.05231e-05	-0.00213034	1.80006	3.09317e-07	1.62859e-05	0.0012216	6.2885e-05	0.00121368
			-570	633	-0.225411	-0.00366521	0.892436	0.907628	0.0151912	-2.07208e-05	-0.00215086	1.80006	3.15306e-07	1.66012e-05	0.00124526	6.41025e-05	0.00123718
			-569	634	-0.227582	-0.00370052	0.892364	0.907701	0.0153376	-2.09205e-05	-0.00217158	1.80007	3.21411e-07	1.69226e-05	0.00126936	6.53436e-05	0.00126113
			-568	635	-0.229775	-0.00373618	0.892291	0.907776	0.0154853	-2.1122e-05	-0.0021925	1.80007	3.27633e-07	1.72502e-05	0.00129394	6.66087e-05	0.00128555
			-567	636	-0.231988	-0.00377217	0.892217	0.907851	0.0156345	-2.13255e-05	-0.00221362	1.80007	3.33977e-07	1.75842e-05	0.00131899	6.78983e-05	0.00131044
			-566	637	-0.234223	-0.00380851	0.892142	0.907927	0.0157852	-2.1531e-05	-0.00223495	1.80007	3.40443e-07	1.79247e-05	0.00134453	6.92129e-05	0.00133581
			-565	638	-0.23648	-0.0038452	0.892067	0.908004	0.0159372	-2.17384e-05	-0.00225648	1.80007	3.47034e-07	1.82717e-05	0.00137056	7.05529e-05	0.00136167
			-564	639	-0.238758	-0.00388224	0.891991	0.908081	0.0160908	-2.19478e-05	-0.00227822	1.80007	3.53753e-07	1.86254e-05	0.00139709	7.19188e-05	0.00138803
			-563	640	-0.241058	-0.00391965	0.891914	0.90816	0.0162458	-2.21593e-05	-0.00230017	1.80007	3.60601e-07	1.8986e-05	0.00142414	7.33112e-05	0.00141491
			-562	641	-0.243381	-0.00395741	0.891836	0.908239	0.0164023	-2.23727e-05	-0.00232233	1.80007	3.67583e-07	1.93536e-05	0.00145172	7.47306e-05	0.0014423
			-561	642	-0.245725	-0.00399553	0.891758	0.908318	0.0165603	-2.25883e-05	-0.0023447	1.80008	3.747e-07	1.97283e-05	0.00147982	7.61774e-05	0.00147022
			-560	643	-0.248093	-0.00403402	0.891679	0.908399	0.0167199	-2.28059e-05	-0.00236729	1.80008	3.81954e-07	2.01103e-05	0.00150847	7.76523e-05	0.00149869
			-559	644	-0.250483	-0.00407289	0.891599	0.90848	0.016881	-2.30256e-05	-0.00239009	1.80008	3.89349e-07	2.04996e-05	0.00153768	7.91557e-05	0.0015277
			-558	645	-0.252896	-0.00411213	0.891519	0.908562	0.0170436	-2.32475e-05	-0.00241312	1.80008	3.96887e-07	2.08965e-05	0.00156745	8.06882e-05	0.00155728
			-557	646	-0.255332	-0.00415174	0.891437	0.908645	0.0172078	-2.34714e-05	-0.00243637	1.80008	4.04571e-07	2.13011e-05	0.00159779	8.22504e-05	0.00158743
			-556	647	-0.257792	-0.00419174	0.891355	0.908729	0.0173736	-2.36976e-05	-0.00245984	1.80008	4.12404e-07	2.17135e-05	0.00162873	8.38428e-05	0.00161817
			-555	648	-0.260275	-0.00423212	0.891272	0.908813	0.017541	-2.39259e-05	-0.00248353	1.80009	4.20388e-07	2.21339e-05	0.00166026	8.5466e-05	0.00164949
			-554	649	-0.262783	-0.00427289	0.891189	0.908899	0.0177099	-2.41564e-05	-0.00250746	1.80009	4.28527e-07	2.25624e-05	0.00169241	8.71207e-05	0.00168143
			-553	650	-0.265315	-0.00431406	0.891104	0.908985	0.0178806	-2.43891e-05	-0.00253162	1.80009	4.36824e-07	2.29992e-05	0.00172517	8.88074e-05	0.00171398
			-552	651	-0.267871	-0.00435562	0.891019	0.909072	0.0180528	-2.46241e-05	-0.00255601	1.80009	4.45281e-07	2.34445e-05	0.00175857	9.05268e-05	0.00174717
			-551	652	-0.270451	-0.00439758	0.890933	0.90916	0.0182268	-2.48613e-05	-0.00258063	1.80009	4.53902e-07	2.38984e-05	0.00179262	9.22795e-05	0.00178099
			-550	653	-0.273057	-0.00443995	0.890846	0.909248	0.0184024	-2.51008e-05	-0.00260549	1.80009	4.6269e-07	2.43611e-05	0.00182733	9.40661e-05	0.00181548
			-549	654	-0.275687	-0.00448272	0.890758	0.909338	0.0185796	-2.53426e-05	-0.00263059	1.8001	4.71648e-07	2.48328e-05	0.0018627	9.58873e-05	0.00185062
			-548	655	-0.278343	-0.00452591	0.89067	0.909428	0.0187586	-2.55868e-05	-0.00265593	1.8001	4.8078e-07	2.53135e-05	0.00189877	9.77437e-05	0.00188645
			-547	656	-0.281025	-0.00456951	0.89058	0.90952	0.0189394	-2.58333e-05	-0.00268152	1.8001	4.90088e-07	2.58036e-05	0.00193553	9.96361e-05	0.00192298
			-546	657	-0.283732	-0.00461353	0.89049	0.909612	0.0191218	-2.60822e-05	-0.00270736	1.8001	4.99577e-07	2.63032e-05	0.001973	0.000101565	0.00196021
			-545	658	-0.286466	-0.00465798	0.890399	0.909705	0.0193061	-2.63335e-05	-0.00273344	1.8001	5.09249e-07	2.68124e-05	0.0020112	0.000103532	0.00199816
			-544	659	-0.289225	-0.00470285	0.890307	0.909799	0.0194921	-2.65872e-05	-0.00275977	1.80011	5.19109e-07	2.73316e-05	0.00205014	0.000105536	0.00203684
			-543	660	-0.292012	-0.00474816	0.890214	0.909894	0.0196799	-2.68433e-05	-0.00278636	1.80011	5.29159e-07	2.78607e-05	0.00208983	0.000107579	0.00207628
			-542	661	-0.294825	-0.0047939	0.89012	0.90999	0.0198695	-2.71019e-05	-0.0028132	1.80011	5.39404e-07	2.84001e-05	0.00213029	0.000109662	0.00211648
			-541	662	-0.297665	-0.00484008	0.890025	0.910086	0.0200609	-2.7363e-05	-0.0028403	1.80011	5.49847e-07	2.895e-05	0.00217154	0.000111785	0.00215745
			-540	663	-0.300533	-0.00488671	0.88993	0.910184	0.0202542	-2.76267e-05	-0.00286767	1.80011	5.60493e-07	2.95105e-05	0.00221358	0.000113949	0.00219922
			-539	664	-0.303428	-0.00493379	0.889833	0.910283	0.0204493	-2.78928e-05	-0.00289529	1.80012	5.71345e-07	3.00818e-05	0.00225644	0.000116156	0.0022418
			-538	665	-0.306351	-0.00498132	0.889736	0.910382	0.0206463	-2.81616e-05	-0.00292319	1.80012	5.82406e-07	3.06642e-05	0.00230012	0.000118404	0.00228521
			-537	666	-0.309303	-0.00502931	0.889638	0.910483	0.0208452	-2.84329e-05	-0.00295135	1.80012	5.93682e-07	3.12579e-05	0.00234465	0.000120697	0.00232945
			-536	667	-0.312282	-0.00507776	0.889538	0.910585	0.021046	-2.87068e-05	-0.00297978	1.80012	6.05177e-07	3.18631e-05	0.00239005	0.000123034	0.00237455
			-535	668	-0.315291	-0.00512668	0.889438	0.910687	0.0212488	-2.89834e-05	-0.00300849	1.80013	6.16893e-07	3.248e-05	0.00243632	0.000125416	0.00242052
			-534	669	-0.318328	-0.00517607	0.889337	0.910791	0.0214535	-2.92626e-05	-0.00303747	1.80013	6.28837e-07	3.31088e-05	0.00248349	0.000127844	0.00246738
			-533	670	-0.321395	-0.00522594	0.889235	0.910895	0.0216602	-2.95445e-05	-0.00306673	1.80013	6.41012e-07	3.37498e-05	0.00253157	0.000130319	0.00251516
			-532	671	-0.324491	-0.00527628	0.889132	0.911001	0.0218689	-2.98292e-05	-0.00309628	1.80013	6.53423e-07	3.44032e-05	0.00258059	0.000132842	0.00256385
			-531	672	-0.327618	-0.00532711	0.889028	0.911108	0.0220796	-3.01166e-05	-0.00312611	1.80014	6.66074e-07	3.50693e-05	0.00263055	0.000135414	0.00261349
			-530	673	-0.330774	-0.00537843	0.888923	0.911215	0.0222923	-3.04067e-05	-0.00315622	1.80014	6.78969e-07	3.57483e-05	0.00268148	0.000138036	0.00266409
			-529	674	-0.33396	-0.00543025	0.888817	0.911324	0.0225071	-3.06997e-05	-0.00318663	1.80014	6.92115e-07	3.64404e-05	0.00273339	0.000140708	0.00271567
			-528	675	-0.337178	-0.00548256	0.88871	0.911434	0.0227239	-3.09954e-05	-0.00321733	1.80014	7.05515e-07	3.71459e-05	0.00278631	0.000143432	0.00276824
			-527	676	-0.340426	-0.00553538	0.888602	0.911545	0.0229429	-3.12941e-05	-0.00324833	1.80015	7.19175e-07	3.78651e-05	0.00284026	0.000146209	0.00282184
			-526	677	-0.343706	-0.00558871	0.888493	0.911656	0.0231639	-3.15956e-05	-0.00327962	1.80015	7.33099e-07	3.85982e-05	0.00289525	0.00014904	0.00287647
			-525	678	-0.347017	-0.00564255	0.888382	0.911769	0.0233871	-3.19e-05	-0.00331121	1.80015	7.47292e-07	3.93455e-05	0.0029513	0.000151926	0.00293216
			-524	679	-0.35036	-0.00569691	0.888271	0.911884	0.0236124	-3.22073e-05	-0.00334311	1.80015	7.61761e-07	4.01072e-05	0.00300844	0.000154867	0.00298893
			-523	680	-0.353735	-0.00575179	0.888159	0.911999	0.0238399	-3.25176e-05	-0.00337532	1.80016	7.76509e-07	4.08837e-05	0.00306669	0.000157865	0.0030468
			-522	681	-0.357143	-0.00580721	0.888046	0.912115	0.0240696	-3.28309e-05	-0.00340784	1.80016	7.91543e-07	4.16753e-05	0.00312606	0.000160922	0.00310579
			-521	682	-0.360584	-0.00586315	0.887931	0.912233	0.0243015	-3.31472e-05	-0.00344067	1.80016	8.06869e-07	4.24822e-05	0.00318659	0.000164037	0.00316592
			-520	683	-0.364058	-0.00591964	0.887816	0.912351	0.0245356	-3.34666e-05	-0.00347382	1.80017	8.22491e-07	4.33046e-05	0.00324828	0.000167213	0.00322722
			-519	684	-0.367565	-0.00597666	0.887699	0.912471	0.024772	-3.3789e-05	-0.00350728	1.80017	8.38415e-07	4.41431e-05	0.00331117	0.000170451	0.0032897
			-518	685	-0.371106	-0.00603424	0.887582	0.912592	0.0250107	-3.41145e-05	-0.00354107	1.80017	8.54648e-07	4.49977e-05	0.00337528	0.000173751	0.00335339
			-517	686	-0.374681	-0.00609238	0.887463	0.912714	0.0252516	-3.44432e-05	-0.00357519	1.80018	8.71195e-07	4.58689e-05	0.00344063	0.000177115	0.00341831
			-516	687	-0.378291	-0.00615107	0.887343	0.912838	0.0254949	-3.4775e-05	-0.00360963	1.80018	8.88062e-07	4.6757e-05	0.00350724	0.000180544	0.00348449
			-515	688	-0.381935	-0.00621033	0.887222	0.912962	0.0257405	-3.51101e-05	-0.00364441	1.80018	9.05256e-07	4.76622e-05	0.00357514	0.000184039	0.00355196
			-514	689	-0.385615	-0.00627016	0.8871	0.913088	0.0259885	-3.54484e-05	-0.00367952	1.80019	9.22783e-07	4.8585e-05	0.00364436	0.000187602	0.00362073
			-513	690	-0.38933	-0.00633056	0.886976	0.913215	0.0262389	-3.57899e-05	-0.00371496	1.80019	9.4065e-07	4.95257e-05	0.00371492	0.000191235	0.00369083
			-512	691	-0.39308	-0.00639155	0.886852	0.913343	0.0264917	-3.61347e-05	-0.00375075	1.80019	9.58862e-07	5.04845e-05	0.00378684	0.000194937	0.00376228
			-511	692	-0.396867	-0.00645313	0.886726	0.913473	0.026747	-3.64829e-05	-0.00378689	1.8002	9.77427e-07	5.14619e-05	0.00386016	0.000198711	0.00383513
			-510	693	-0.400691	-0.0065153	0.886599	0.913604	0.0270047	-3.68343e-05	-0.00382337	1.8002	9.96351e-07	5.24583e-05	0.0039349	0.000202558	0.00390938
			-509	694	-0.404551	-0.00657806	0.886471	0.913736	0.0272648	-3.71892e-05	-0.00386021	1.80021	1.01564e-06	5.34739e-05	0.00401108	0.00020648	0.00398507
			-508	695	-0.408448	-0.00664144	0.886341	0.913869	0.0275275	-3.75475e-05	-0.0038974	1.80021	1.03531e-06	5.45092e-05	0.00408874	0.000210478	0.00406222
			-507	696	-0.412383	-0.00670542	0.886211	0.914004	0.0277927	-3.79093e-05	-0.00393494	1.80021	1.05535e-06	5.55646e-05	0.0041679	0.000214553	0.00414087
			-506	697	-0.416356	-0.00677002	0.886079	0.91414	0.0280605	-3.82745e-05	-0.00397285	1.80022	1.07578e-06	5.66404e-05	0.00424859	0.000218707	0.00422104
			-505	698	-0.420367	-0.00683524	0.885946	0.914277	0.0283309	-3.86433e-05	-0.00401113	1.80022	1.09661e-06	5.7737e-05	0.00433085	0.000222941	0.00430276
			-504	699	-0.424417	-0.00690109	0.885812	0.914416	0.0286038	-3.90156e-05	-0.00404977	1.80023	1.11785e-06	5.88548e-05	0.0044147	0.000227258	0.00438607
			-503	700	-0.428506	-0.00696757	0.885676	0.914556	0.0288794	-3.93915e-05	-0.00408879	1.80023	1.13949e-06	5.99943e-05	0.00450017	0.000231657	0.00447099
			-502	701	-0.432634	-0.0070347	0.885539	0.914697	0.0291577	-3.9771e-05	-0.00412818	1.80024	1.16155e-06	6.11559e-05	0.0045873	0.000236143	0.00455755
			-501	702	-0.436802	-0.00710247	0.885401	0.91484	0.0294386	-4.01542e-05	-0.00416795	1.80024	1.18404e-06	6.23399e-05	0.00467612	0.000240715	0.00464579
			-500	703	-0.44101	-0.00717089	0.885262	0.914984	0.0297222	-4.05411e-05	-0.0042081	1.80025	1.20697e-06	6.35469e-05	0.00476665	0.000245375	0.00473574
			-499	704	-0.445259	-0.00723998	0.885121	0.915129	0.0300086	-4.09317e-05	-0.00424864	1.80025	1.23033e-06	6.47772e-05	0.00485894	0.000250126	0.00482743
			-498	705	-0.449548	-0.00730973	0.884979	0.915276	0.0302977	-4.13261e-05	-0.00428958	1.80025	1.25416e-06	6.60314e-05	0.00495301	0.000254968	0.00492089
			-497	706	-0.453879	-0.00738015	0.884835	0.915425	0.0305896	-4.17243e-05	-0.0043309	1.80026	1.27844e-06	6.73098e-05	0.00504891	0.000259905	0.00501617
			-496	707	-0.458252	-0.00745125	0.88469	0.915575	0.0308844	-4.21263e-05	-0.00437263	1.80026	1.30319e-06	6.8613e-05	0.00514666	0.000264937	0.00511328
			-495	708	-0.462666	-0.00752303	0.884544	0.915726	0.0311819	-4.25321e-05	-0.00441475	1.80027	1.32842e-06	6.99414e-05	0.00524631	0.000270066	0.00521228
			-494	709	-0.467124	-0.00759551	0.884396	0.915879	0.0314824	-4.29419e-05	-0.00445728	1.80028	1.35414e-06	7.12956e-05	0.00534788	0.000275295	0.0053132
			-493	710	-0.471624	-0.00766868	0.884247	0.916033	0.0317857	-4.33557e-05	-0.00450023	1.80028	1.38036e-06	7.26759e-05	0.00545142	0.000280625	0.00541607
			-492	711	-0.476168	-0.00774256	0.884097	0.916189	0.0320919	-4.37734e-05	-0.00454358	1.80029	1.40709e-06	7.4083e-05	0.00555697	0.000286058	0.00552093
			-491	712	-0.480755	-0.00781715	0.883945	0.916346	0.0324011	-4.41952e-05	-0.00458736	1.80029	1.43433e-06	7.55174e-05	0.00566456	0.000291597	0.00562782
			-490	713	-0.485386	-0.00789246	0.883792	0.916505	0.0327133	-4.4621e-05	-0.00463155	1.8003	1.4621e-06	7.69795e-05	0.00577423	0.000297243	0.00573678
			-489	714	-0.490063	-0.0079685	0.883637	0.916666	0.0330285	-4.50509e-05	-0.00467617	1.8003	1.49041e-06	7.84699e-05	0.00588603	0.000302998	0.00584785
			-488	715	-0.494784	-0.00804527	0.883481	0.916828	0.0333467	-4.5485e-05	-0.00472122	1.80031	1.51927e-06	7.99891e-05	0.00599999	0.000308864	0.00596107
			-487	716	-0.499551	-0.00812277	0.883323	0.916991	0.033668	-4.59232e-05	-0.00476671	1.80031	1.54869e-06	8.15378e-05	0.00611615	0.000314844	0.00607649
			-486	717	-0.504363	-0.00820103	0.883164	0.917157	0.0339924	-4.63657e-05	-0.00481263	1.80032	1.57867e-06	8.31165e-05	0.00623457	0.00032094	0.00619414
			-485	718	-0.509222	-0.00828004	0.883004	0.917324	0.03432	-4.68124e-05	-0.004859	1.80033	1.60924e-06	8.47257e-05	0.00635528	0.000327153	0.00631406
			-484	719	-0.514128	-0.00835981	0.882841	0.917492	0.0346506	-4.72635e-05	-0.00490581	1.80033	1.6404e-06	8.63661e-05	0.00647832	0.000333488	0.00643631
			-483	720	-0.519081	-0.00844034	0.882678	0.917662	0.0349845	-4.77189e-05	-0.00495307	1.80034	1.67216e-06	8.80383e-05	0.00660375	0.000339944	0.00656092
			-482	721	-0.524082	-0.00852166	0.882512	0.917834	0.0353216	-4.81786e-05	-0.00500079	1.80035	1.70454e-06	8.97428e-05	0.00673161	0.000346526	0.00668795
			-481	722	-0.529131	-0.00860375	0.882346	0.918008	0.0356619	-4.86428e-05	-0.00504897	1.80035	1.73754e-06	9.14804e-05	0.00686194	0.000353235	0.00681744
			-480	723	-0.534228	-0.00868664	0.882177	0.918183	0.0360055	-4.91115e-05	-0.00509761	1.80036	1.77118e-06	9.32516e-05	0.0069948	0.000360074	0.00694944
			-479	724	-0.539375	-0.00877033	0.882007	0.91836	0.0363524	-4.95847e-05	-0.00514672	1.80037	1.80548e-06	9.5057e-05	0.00713023	0.000367046	0.00708399
			-478	725	-0.544572	-0.00885482	0.881836	0.918538	0.0367027	-5.00625e-05	-0.00519631	1.80037	1.84043e-06	9.68975e-05	0.00726828	0.000374152	0.00722114
			-477	726	-0.549818	-0.00894013	0.881663	0.918719	0.0370563	-5.05449e-05	-0.00524637	1.80038	1.87607e-06	9.87735e-05	0.007409	0.000381396	0.00736095
			-476	727	-0.555115	-0.00902626	0.881488	0.918901	0.0374134	-5.10319e-05	-0.00529692	1.80039	1.91239e-06	0.000100686	0.00755245	0.000388781	0.00750347
			-475	728	-0.560463	-0.00911322	0.881311	0.919085	0.0377739	-5.15236e-05	-0.00534795	1.8004	1.94942e-06	0.000102635	0.00769868	0.000396308	0.00764875
			-474	729	-0.565862	-0.00920101	0.881133	0.919271	0.0381379	-5.202e-05	-0.00539947	1.8004	1.98717e-06	0.000104623	0.00784774	0.000403981	0.00779684
			-473	730	-0.571314	-0.00928965	0.880953	0.919459	0.0385053	-5.25213e-05	-0.00545149	1.80041	2.02565e-06	0.000106648	0.00799968	0.000411803	0.0079478
			-472	731	-0.576818	-0.00937915	0.880772	0.919648	0.0388763	-5.30273e-05	-0.00550401	1.80042	2.06487e-06	0.000108713	0.00815456	0.000419776	0.00810168
			-471	732	-0.582375	-0.00946951	0.880588	0.919839	0.0392509	-5.35383e-05	-0.00555704	1.80043	2.10485e-06	0.000110818	0.00831245	0.000427904	0.00825854
			-470	733	-0.587985	-0.00956074	0.880404	0.920033	0.0396291	-5.40541e-05	-0.00561058	1.80044	2.1456e-06	0.000112963	0.00847339	0.000436188	0.00841844
			-469	734	-0.59365	-0.00965284	0.880217	0.920228	0.040011	-5.4575e-05	-0.00566463	1.80044	2.18715e-06	0.000115151	0.00863745	0.000444634	0.00858143
			-468	735	-0.599369	-0.00974584	0.880028	0.920425	0.0403965	-5.51009e-05	-0.00571921	1.80045	2.2295e-06	0.00011738	0.00880468	0.000453243	0.00874758
			-467	736	-0.605143	-0.00983973	0.879838	0.920624	0.0407858	-5.56318e-05	-0.00577431	1.80046	2.27267e-06	0.000119653	0.00897516	0.000462018	0.00891695
			-466	737	-0.610973	-0.00993453	0.879646	0.920825	0.0411788	-5.61678e-05	-0.00582994	1.80047	2.31667e-06	0.000121969	0.00914893	0.000470963	0.0090896
			-465	738	-0.61686	-0.0100302	0.879452	0.921028	0.0415755	-5.6709e-05	-0.00588611	1.80048	2.36153e-06	0.000124331	0.00932607	0.000480082	0.00926558
			-464	739	-0.622802	-0.0101269	0.879257	0.921233	0.0419762	-5.72555e-05	-0.00594282	1.80049	2.40726e-06	0.000126738	0.00950664	0.000489377	0.00944498
			-463	740	-0.628802	-0.0102244	0.879059	0.92144	0.0423806	-5.78072e-05	-0.00600007	1.8005	2.45387e-06	0.000129192	0.0096907	0.000498852	0.00962785
			-462	741	-0.63486	-0.0103229	0.87886	0.921649	0.042789	-5.83642e-05	-0.00605788	1.80051	2.50138e-06	0.000131694	0.00987833	0.000508511	0.00981426
			-461	742	-0.640977	-0.0104224	0.878659	0.92186	0.0432013	-5.89266e-05	-0.00611624	1.80052	2.54982e-06	0.000134243	0.0100696	0.000518357	0.0100043
			-460	743	-0.647152	-0.0105228	0.878455	0.922073	0.0436176	-5.94944e-05	-0.00617517	1.80053	2.59919e-06	0.000136843	0.0102646	0.000528393	0.010198
			-459	744	-0.653386	-0.0106242	0.87825	0.922288	0.0440379	-6.00677e-05	-0.00623466	1.80054	2.64952e-06	0.000139492	0.0104633	0.000538624	0.0103954
			-458	745	-0.659681	-0.0107265	0.878043	0.922506	0.0444622	-6.06465e-05	-0.00629473	1.80055	2.70082e-06	0.000142193	0.0106659	0.000549052	0.0105967
			-457	746	-0.666036	-0.0108299	0.877835	0.922725	0.0448907	-6.12309e-05	-0.00635538	1.80056	2.75312e-06	0.000144946	0.0108724	0.000559683	0.0108019
			-456	747	-0.672453	-0.0109342	0.877624	0.922947	0.0453232	-6.18209e-05	-0.00641661	1.80057	2.80643e-06	0.000147752	0.0110829	0.00057052	0.011011
			-455	748	-0.678932	-0.0110395	0.877411	0.923171	0.04576	-6.24166e-05	-0.00647843	1.80058	2.86077e-06	0.000150613	0.0112975	0.000581566	0.0112242
			-454	749	-0.685472	-0.0111459	0.877196	0.923397	0.0462009	-6.30181e-05	-0.00654085	1.80059	2.91616e-06	0.000153529	0.0115162	0.000592826	0.0114415
			-453	750	-0.692076	-0.0112533	0.876979	0.923625	0.0466461	-6.36253e-05	-0.00660387	1.8006	2.97263e-06	0.000156502	0.0117392	0.000604305	0.0116631
			-452	751	-0.698744	-0.0113617	0.87676	0.923856	0.0470956	-6.42384e-05	-0.00666749	1.80062	3.03019e-06	0.000159532	0.0119665	0.000616005	0.0118889
			-451	752	-0.705475	-0.0114711	0.876539	0.924089	0.0475494	-6.48574e-05	-0.00673173	1.80063	3.08887e-06	0.000162621	0.0121982	0.000627932	0.0121191
			-450	753	-0.712272	-0.0115817	0.876316	0.924324	0.0480077	-6.54824e-05	-0.00679659	1.80064	3.14868e-06	0.00016577	0.0124344	0.00064009	0.0123537
			-449	754	-0.719134	-0.0116932	0.876091	0.924561	0.0484703	-6.61134e-05	-0.00686207	1.80065	3.20965e-06	0.000168979	0.0126751	0.000652484	0.0125929
			-448	755	-0.726062	-0.0118059	0.875864	0.924801	0.0489374	-6.67505e-05	-0.00692818	1.80067	3.2718e-06	0.000172251	0.0129206	0.000665117	0.0128368
			-447	756	-0.733057	-0.0119196	0.875635	0.925043	0.0494089	-6.73938e-05	-0.00699493	1.80068	3.33516e-06	0.000175586	0.0131707	0.000677995	0.0130853
			-446	757	-0.74012	-0.0120345	0.875403	0.925288	0.0498851	-6.80432e-05	-0.00706233	1.80069	3.39974e-06	0.000178986	0.0134257	0.000691123	0.0133387
			-445	758	-0.74725	-0.0121504	0.875169	0.925535	0.0503658	-6.86989e-05	-0.00713037	1.8007	3.46557e-06	0.000182452	0.0136857	0.000704504	0.0135969
			-444	759	-0.754449	-0.0122675	0.874934	0.925785	0.0508511	-6.9361e-05	-0.00719907	1.80072	3.53268e-06	0.000185984	0.0139507	0.000718145	0.0138602
			-443	760	-0.761717	-0.0123856	0.874695	0.926037	0.0513412	-7.00294e-05	-0.00726843	1.80073	3.60109e-06	0.000189585	0.0142208	0.00073205	0.0141286
			-442	761	-0.769056	-0.012505	0.874455	0.926291	0.0518359	-7.07042e-05	-0.00733846	1.80075	3.67082e-06	0.000193256	0.0144961	0.000746224	0.0144021
			-441	762	-0.776465	-0.0126254	0.874213	0.926548	0.0523355	-7.13856e-05	-0.00740916	1.80076	3.7419e-06	0.000196998	0.0147768	0.000760673	0.014681
			-440	763	-0.783946	-0.0127471	0.873968	0.926808	0.0528398	-7.20735e-05	-0.00748055	1.80078	3.81436e-06	0.000200812	0.0150629	0.000775402	0.0149653
			-439	764	-0.791498	-0.0128699	0.873721	0.92707	0.053349	-7.27681e-05	-0.00755262	1.80079	3.88823e-06	0.000204701	0.0153546	0.000790415	0.015255
			-438	765	-0.799124	-0.0129939	0.873471	0.927334	0.0538632	-7.34694e-05	-0.00762539	1.80081	3.96352e-06	0.000208664	0.0156519	0.00080572	0.0155504
			-437	766	-0.806822	-0.0131191	0.87322	0.927602	0.0543822	-7.41774e-05	-0.00769886	1.80082	4.04027e-06	0.000212705	0.015955	0.00082132	0.0158515
			-436	767	-0.814596	-0.0132455	0.872965	0.927872	0.0549063	-7.48922e-05	-0.00777304	1.80084	4.11851e-06	0.000216823	0.0162639	0.000837223	0.0161584
			-435	768	-0.822443	-0.0133731	0.872709	0.928144	0.0554355	-7.5614e-05	-0.00784793	1.80085	4.19827e-06	0.000221021	0.0165788	0.000853434	0.0164713
			-434	769	-0.830367	-0.0135019	0.87245	0.92842	0.0559697	-7.63427e-05	-0.00792354	1.80087	4.27957e-06	0.000225301	0.0168998	0.000869959	0.0167902
			-433	770	-0.838367	-0.013632	0.872189	0.928698	0.0565091	-7.70784e-05	-0.00799989	1.80089	4.36244e-06	0.000229663	0.017227	0.000886804	0.0171153
			-432	771	-0.846444	-0.0137633	0.871925	0.928979	0.0570537	-7.78213e-05	-0.00807696	1.8009	4.44692e-06	0.00023411	0.0175606	0.000903975	0.0174467
			-431	772	-0.854599	-0.0138959	0.871659	0.929263	0.0576036	-7.85713e-05	-0.00815479	1.80092	4.53304e-06	0.000238643	0.0179006	0.000921478	0.0177845
			-430	773	-0.862832	-0.0140298	0.87139	0.929549	0.0581587	-7.93285e-05	-0.00823336	1.80094	4.62082e-06	0.000243264	0.0182472	0.000939321	0.0181289
			-429	774	-0.871145	-0.014165	0.871119	0.929838	0.0587192	-8.0093e-05	-0.00831269	1.80096	4.7103e-06	0.000247974	0.0186006	0.000957509	0.0184799
			-428	775	-0.879537	-0.0143014	0.870845	0.930131	0.0592851	-8.08649e-05	-0.00839278	1.80098	4.80152e-06	0.000252776	0.0189607	0.000976049	0.0188377
			-427	776	-0.888011	-0.0144392	0.870569	0.930426	0.0598565	-8.16443e-05	-0.00847364	1.80099	4.89451e-06	0.00025767	0.0193279	0.000994948	0.0192025
			-426	777	-0.896566	-0.0145783	0.87029	0.930724	0.0604334	-8.24312e-05	-0.00855529	1.80101	4.98929e-06	0.00026266	0.0197021	0.00101421	0.0195743
			-425	778	-0.905204	-0.0147188	0.870009	0.931025	0.0610159	-8.32256e-05	-0.00863772	1.80103	5.08592e-06	0.000267746	0.0200836	0.00103385	0.0199533
			-424	779	-0.913925	-0.0148606	0.869725	0.931329	0.0616039	-8.40278e-05	-0.00872094	1.80105	5.18441e-06	0.00027293	0.0204725	0.00105387	0.0203397
			-423	780	-0.92273	-0.0150037	0.869438	0.931636	0.0621977	-8.48376e-05	-0.00880497	1.80107	5.28481e-06	0.000278215	0.0208689	0.00107428	0.0207335
			-422	781	-0.93162	-0.0151483	0.869149	0.931946	0.0627971	-8.56553e-05	-0.00888981	1.8011	5.38716e-06	0.000283602	0.021273	0.00109508	0.021135
			-421	782	-0.940595	-0.0152942	0.868857	0.932259	0.0634024	-8.64809e-05	-0.00897547	1.80112	5.49149e-06	0.000289093	0.0216849	0.00111628	0.0215443
			-420	783	-0.949657	-0.0154416	0.868562	0.932576	0.0640135	-8.73144e-05	-0.00906195	1.80114	5.59784e-06	0.000294691	0.0221048	0.0011379	0.0219614
			-419	784	-0.958806	-0.0155903	0.868265	0.932895	0.0646305	-8.8156e-05	-0.00914926	1.80116	5.70625e-06	0.000300398	0.0225328	0.00115993	0.0223867
			-418	785	-0.968044	-0.0157406	0.867964	0.933218	0.0652534	-8.90057e-05	-0.00923742	1.80118	5.81676e-06	0.000306214	0.0229691	0.00118239	0.0228202
			-417	786	-0.97737	-0.0158922	0.867661	0.933544	0.0658824	-8.98635e-05	-0.00932642	1.80121	5.92941e-06	0.000312144	0.0234139	0.00120529	0.023262
			-416	787	-0.986787	-0.0160453	0.867356	0.933873	0.0665174	-9.07297e-05	-0.00941629	1.80123	6.04425e-06	0.000318188	0.0238673	0.00122863	0.0237125
			-415	788	-0.996294	-0.0161999	0.867047	0.934205	0.0671585	-9.16042e-05	-0.00950702	1.80125	6.1613e-06	0.000324349	0.0243294	0.00125242	0.0241716
			-414	789	-1.00589	-0.016356	0.866735	0.934541	0.0678059	-9.24872e-05	-0.00959862	1.80128	6.28063e-06	0.00033063	0.0248006	0.00127667	0.0246397
			-413	790	-1.01558	-0.0165136	0.866421	0.93488	0.0684594	-9.33787e-05	-0.00969111	1.8013	6.40227e-06	0.000337032	0.0252808	0.00130139	0.0251168
			-412	791	-1.02537	-0.0166726	0.866104	0.935223	0.0691193	-9.42787e-05	-0.00978449	1.80133	6.52627e-06	0.000343558	0.0257703	0.00132659	0.0256032
			-411	792	-1.03525	-0.0168333	0.865783	0.935569	0.0697856	-9.51875e-05	-0.00987876	1.80135	6.65266e-06	0.000350211	0.0262693	0.00135228	0.0260989
			-410	793	-1.04522	-0.0169955	0.86546	0.935918	0.0704583	-9.61051e-05	-0.00997395	1.80138	6.78151e-06	0.000356993	0.026778	0.00137846	0.0266043
			-409	794	-1.05529	-0.0171592	0.865134	0.936271	0.0711374	-9.70314e-05	-0.0100701	1.80141	6.91285e-06	0.000363905	0.0272966	0.00140516	0.0271195
			-408	795	-1.06546	-0.0173245	0.864805	0.936628	0.0718232	-9.79668e-05	-0.0101671	1.80143	7.04674e-06	0.000370952	0.0278251	0.00143236	0.0276446
			-407	796	-1.07572	-0.0174914	0.864472	0.936988	0.0725155	-9.89111e-05	-0.0102651	1.80146	7.18322e-06	0.000378135	0.0283639	0.0014601	0.02818
			-406	797	-1.08609	-0.0176599	0.864137	0.937351	0.0732145	-9.98646e-05	-0.010364	1.80149	7.32235e-06	0.000385458	0.0289132	0.00148838	0.0287256
			-405	798	-1.09655	-0.0178301	0.863798	0.937719	0.0739203	-0.000100827	-0.0104638	1.80152	7.46417e-06	0.000392922	0.0294731	0.0015172	0.0292819
			-404	799	-1.10712	-0.0180019	0.863457	0.93809	0.0746329	-0.000101799	-0.0105647	1.80155	7.60874e-06	0.000400531	0.0300438	0.00154658	0.0298489
			-403	800	-1.11778	-0.0181753	0.863112	0.938464	0.0753524	-0.000102781	-0.0106665	1.80158	7.75612e-06	0.000408287	0.0306256	0.00157653	0.0304269
			-402	801	-1.12855	-0.0183504	0.862764	0.938843	0.0760788	-0.000103771	-0.0107692	1.80161	7.90634e-06	0.000416193	0.0312187	0.00160705	0.0310161
			-401	802	-1.13942	-0.0185272	0.862413	0.939225	0.0768122	-0.000104772	-0.010873	1.80164	8.05948e-06	0.000424253	0.0318232	0.00163817	0.0316168
			-400	803	-1.1504	-0.0187057	0.862059	0.939611	0.0775527	-0.000105782	-0.0109778	1.80167	8.21559e-06	0.000432468	0.0324394	0.0016699	0.032229
			-399	804	-1.16149	-0.0188859	0.861701	0.940001	0.0783003	-0.000106802	-0.0110836	1.8017	8.37472e-06	0.000440843	0.0330676	0.00170223	0.0328531
			-398	805	-1.17268	-0.0190679	0.86134	0.940395	0.0790552	-0.000107831	-0.0111904	1.80174	8.53694e-06	0.00044938	0.033708	0.0017352	0.0334893
			-397	806	-1.18397	-0.0192516	0.860976	0.940793	0.0798174	-0.000108871	-0.0112982	1.80177	8.7023e-06	0.000458082	0.0343607	0.0017688	0.0341379
			-396	807	-1.19538	-0.0194371	0.860608	0.941195	0.0805869	-0.000109921	-0.0114071	1.8018	8.87086e-06	0.000466953	0.0350261	0.00180305	0.0347989
			-395	808	-1.2069	-0.0196244	0.860237	0.941601	0.0813638	-0.00011098	-0.011517	1.80184	9.04269e-06	0.000475996	0.0357044	0.00183797	0.0354728
			-394	809	-1.21853	-0.0198134	0.859863	0.942011	0.0821483	-0.00011205	-0.011628	1.80187	9.21785e-06	0.000485214	0.0363959	0.00187356	0.0361598
			-393	810	-1.23027	-0.0200043	0.859485	0.942425	0.0829403	-0.000113131	-0.01174	1.80191	9.3964e-06	0.00049461	0.0371007	0.00190985	0.03686
			-392	811	-1.24212	-0.0201971	0.859103	0.942843	0.08374	-0.000114221	-0.0118531	1.80195	9.57842e-06	0.000504188	0.0378192	0.00194683	0.0375738
			-391	812	-1.25409	-0.0203916	0.858719	0.943266	0.0845474	-0.000115323	-0.0119674	1.80198	9.76396e-06	0.000513952	0.0385516	0.00198453	0.0383015
			-390	813	-1.26617	-0.0205881	0.85833	0.943693	0.0853626	-0.000116435	-0.0120827	1.80202	9.9531e-06	0.000523905	0.0392982	0.00202297	0.0390432
			-389	814	-1.27837	-0.0207865	0.857938	0.944124	0.0861856	-0.000117557	-0.0121991	1.80206	1.01459e-05	0.000534051	0.0400592	0.00206214	0.0397993
			-388	815	-1.29068	-0.0209867	0.857543	0.944559	0.0870166	-0.000118691	-0.0123167	1.8021	1.03425e-05	0.000544394	0.040835	0.00210208	0.0405701
			-387	816	-1.30312	-0.0211889	0.857144	0.944999	0.0878557	-0.000119835	-0.0124354	1.80214	1.05428e-05	0.000554937	0.0416258	0.00214279	0.0413558
			-386	817	-1.31568	-0.0213931	0.856741	0.945444	0.0887028	-0.000120991	-0.0125552	1.80218	1.0747e-05	0.000565684	0.0424319	0.00218428	0.0421567
			-385	818	-1.32835	-0.0215992	0.856334	0.945892	0.0895582	-0.000122157	-0.0126762	1.80223	1.09552e-05	0.000576639	0.0432537	0.00222659	0.0429731
			-384	819	-1.34115	-0.0218073	0.855924	0.946346	0.0904218	-0.000123335	-0.0127984	1.80227	1.11675e-05	0.000587806	0.0440914	0.00226971	0.0438053
			-383	820	-1.35407	-0.0220174	0.85551	0.946804	0.0912937	-0.000124525	-0.0129217	1.80231	1.13838e-05	0.00059919	0.0449453	0.00231366	0.0446537
			-382	821	-1.36712	-0.0222296	0.855092	0.947266	0.0921741	-0.000125725	-0.0130462	1.80236	1.16043e-05	0.000610795	0.0458157	0.00235847	0.0455185
			-381	822	-1.38029	-0.0224437	0.854671	0.947734	0.0930629	-0.000126938	-0.0131719	1.8024	1.18292e-05	0.000622624	0.046703	0.00240415	0.0464
			-380	823	-1.39359	-0.02266	0.854245	0.948206	0.0939604	-0.000128162	-0.0132989	1.80245	1.20583e-05	0.000634682	0.0476075	0.00245071	0.0472987
			-379	824	-1.40702	-0.0228783	0.853816	0.948682	0.0948665	-0.000129398	-0.013427	1.8025	1.22919e-05	0.000646974	0.0485295	0.00249817	0.0482147
			-378	825	-1.42057	-0.0230987	0.853383	0.949164	0.0957814	-0.000130646	-0.0135564	1.80255	1.25301e-05	0.000659504	0.0494694	0.00254655	0.0491485
			-377	826	-1.43426	-0.0233213	0.852945	0.94965	0.0967051	-0.000131906	-0.0136871	1.8026	1.27728e-05	0.000672277	0.0504275	0.00259587	0.0501003
			-376	827	-1.44808	-0.023546	0.852504	0.950142	0.0976378	-0.000133178	-0.013819	1.80265	1.30203e-05	0.000685297	0.0514041	0.00264615	0.0510707
			-375	828	-1.46203	-0.0237729	0.852059	0.950638	0.0985794	-0.000134462	-0.0139522	1.8027	1.32726e-05	0.00069857	0.0523997	0.0026974	0.0520598
			-374	829	-1.47612	-0.0240019	0.85161	0.95114	0.0995302	-0.000135759	-0.0140866	1.80275	1.35297e-05	0.0007121	0.0534146	0.00274964	0.0530681
			-373	830	-1.49034	-0.0242332	0.851156	0.951647	0.10049	-0.000137069	-0.0142224	1.8028	1.37919e-05	0.000725891	0.0544491	0.00280289	0.0540959
			-372	831	-1.5047	-0.0244667	0.850699	0.952158	0.101459	-0.000138391	-0.0143595	1.80286	1.40591e-05	0.000739951	0.0555037	0.00285718	0.0551436
			-371	832	-1.5192	-0.0247024	0.850237	0.952675	0.102438	-0.000139725	-0.0144979	1.80291	1.43315e-05	0.000754282	0.0565787	0.00291252	0.0562116
			-370	833	-1.53383	-0.0249404	0.849771	0.953198	0.103426	-0.000141073	-0.0146376	1.80297	1.46092e-05	0.000768891	0.0576745	0.00296893	0.0573003
			-369	834	-1.54861	-0.0251807	0.849301	0.953725	0.104424	-0.000142434	-0.0147787	1.80303	1.48923e-05	0.000783784	0.0587916	0.00302643	0.0584102
			-368	835	-1.56353	-0.0254233	0.848827	0.954258	0.105431	-0.000143808	-0.0149211	1.80309	1.51809e-05	0.000798964	0.0599303	0.00308505	0.0595415
			-367	836	-1.5786	-0.0256683	0.848348	0.954796	0.106448	-0.000145195	-0.0150649	1.80314	1.5475e-05	0.000814439	0.0610911	0.00314481	0.0606947
			-366	837	-1.59381	-0.0259156	0.847865	0.95534	0.107475	-0.000146596	-0.0152101	1.80321	1.57749e-05	0.000830214	0.0622744	0.00320572	0.0618703
			-365	838	-1.60917	-0.0261653	0.847378	0.95589	0.108512	-0.00014801	-0.0153567	1.80327	1.60806e-05	0.000846295	0.0634806	0.00326781	0.0630687
			-364	839	-1.62467	-0.0264174	0.846886	0.956445	0.109559	-0.000149438	-0.0155047	1.80333	1.63922e-05	0.000862687	0.0647102	0.0033311	0.0642903
			-363	840	-1.64032	-0.0266719	0.84639	0.957006	0.110615	-0.000150879	-0.0156541	1.8034	1.67098e-05	0.000879397	0.0659636	0.00339563	0.0655356
			-362	841	-1.65613	-0.0269289	0.845889	0.957572	0.111683	-0.000152335	-0.015805	1.80346	1.70337e-05	0.000896431	0.0672413	0.0034614	0.066805
			-361	842	-1.67209	-0.0271884	0.845384	0.958144	0.11276	-0.000153805	-0.0159573	1.80353	1.73638e-05	0.000913794	0.0685437	0.00352844	0.068099
			-360	843	-1.6882	-0.0274504	0.844874	0.958722	0.113848	-0.000155289	-0.0161112	1.8036	1.77003e-05	0.000931495	0.0698714	0.00359679	0.069418
			-359	844	-1.70446	-0.0277149	0.84436	0.959306	0.114947	-0.000156787	-0.0162664	1.80367	1.80433e-05	0.000949538	0.0712248	0.00366646	0.0707627
			-358	845	-1.72089	-0.0279819	0.843841	0.959897	0.116056	-0.0001583	-0.0164232	1.80374	1.8393e-05	0.000967931	0.0726045	0.00373748	0.0721334
			-357	846	-1.73747	-0.0282515	0.843317	0.960493	0.117175	-0.000159827	-0.0165815	1.80381	1.87494e-05	0.00098668	0.0740109	0.00380988	0.0735306
			-356	847	-1.75421	-0.0285238	0.842789	0.961095	0.118306	-0.000161369	-0.0167414	1.80388	1.91128e-05	0.00100579	0.0754445	0.00388368	0.074955
			-355	848	-1.77111	-0.0287986	0.842256	0.961703	0.119448	-0.000162927	-0.0169027	1.80396	1.94833e-05	0.00102528	0.076906	0.00395891	0.0764069
			-354	849	-1.78818	-0.0290761	0.841718	0.962318	0.1206	-0.000164499	-0.0170656	1.80404	1.98609e-05	0.00104514	0.0783957	0.0040356	0.077887
			-353	850	-1.80541	-0.0293562	0.841175	0.962939	0.121764	-0.000166086	-0.0172301	1.80411	2.02458e-05	0.00106538	0.0799144	0.00411377	0.0793958
			-352	851	-1.82281	-0.0296391	0.840627	0.963566	0.122939	-0.000167689	-0.0173962	1.80419	2.06383e-05	0.00108602	0.0814625	0.00419346	0.0809338
			-351	852	-1.84037	-0.0299247	0.840075	0.9642	0.124126	-0.000169307	-0.0175639	1.80427	2.10383e-05	0.00110706	0.0830405	0.0042747	0.0825017
			-350	853	-1.8581	-0.0302131	0.839517	0.964841	0.125324	-0.000170941	-0.0177332	1.80436	2.14461e-05	0.00112851	0.0846492	0.00435751	0.0840999
			-349	854	-1.87601	-0.0305042	0.838954	0.965488	0.126533	-0.000172591	-0.0179042	1.80444	2.18618e-05	0.00115037	0.0862891	0.00444192	0.0857291
			-348	855	-1.89408	-0.0307981	0.838387	0.966141	0.127754	-0.000174257	-0.0180768	1.80453	2.22856e-05	0.00117265	0.0879607	0.00452797	0.0873899
			-347	856	-1.91233	-0.0310949	0.837814	0.966802	0.128988	-0.000175939	-0.018251	1.80462	2.27176e-05	0.00119537	0.0896648	0.00461569	0.0890829
			-346	857	-1.93076	-0.0313945	0.837236	0.967469	0.130233	-0.000177637	-0.018427	1.80471	2.3158e-05	0.00121853	0.0914018	0.00470511	0.0908087
			-345	858	-1.94937	-0.031697	0.836653	0.968143	0.13149	-0.000179352	-0.0186046	1.8048	2.36069e-05	0.00124214	0.0931726	0.00479627	0.0925679
			-344	859	-1.96815	-0.0320024	0.836065	0.968824	0.132759	-0.000181083	-0.0187839	1.80489	2.40646e-05	0.0012662	0.0949777	0.00488919	0.0943613
			-343	860	-1.98712	-0.0323108	0.835472	0.969512	0.134041	-0.000182832	-0.018965	1.80498	2.45311e-05	0.00129073	0.0968178	0.00498391	0.0961894
			-342	861	-2.00626	-0.0326222	0.834873	0.970208	0.135335	-0.000184597	-0.0191479	1.80508	2.50067e-05	0.00131574	0.0986935	0.00508047	0.098053
			-341	862	-2.0256	-0.0329365	0.834269	0.97091	0.136641	-0.000186379	-0.0193325	1.80518	2.54916e-05	0.00134123	0.100606	0.0051789	0.0999527
			-340	863	-2.04511	-0.0332539	0.833659	0.97162	0.137961	-0.000188178	-0.0195188	1.80528	2.59858e-05	0.00136722	0.102555	0.00527923	0.101889
			-339	864	-2.06482	-0.0335743	0.833044	0.972337	0.139293	-0.000189995	-0.019707	1.80538	2.64897e-05	0.00139371	0.104542	0.00538152	0.103863
			-338	865	-2.08472	-0.0338979	0.832424	0.973062	0.140638	-0.00019183	-0.019897	1.80549	2.70033e-05	0.00142071	0.106567	0.00548579	0.105876
			-337	866	-2.10481	-0.0342245	0.831798	0.973794	0.141996	-0.000193682	-0.0200888	1.80559	2.75269e-05	0.00144824	0.108632	0.00559208	0.107927
			-336	867	-2.12509	-0.0345543	0.831167	0.974534	0.143367	-0.000195552	-0.0202825	1.8057	2.80607e-05	0.0014763	0.110737	0.00570043	0.110018
			-335	868	-2.14557	-0.0348873	0.83053	0.975281	0.144751	-0.000197441	-0.0204781	1.80581	2.86048e-05	0.0015049	0.112883	0.00581088	0.11215
			-334	869	-2.16624	-0.0352235	0.829887	0.976036	0.146149	-0.000199347	-0.0206755	1.80592	2.91595e-05	0.00153406	0.11507	0.00592347	0.114323
			-333	870	-2.18712	-0.0355629	0.829239	0.976799	0.147561	-0.000201273	-0.0208749	1.80604	2.9725e-05	0.00156379	0.1173	0.00603825	0.116538
			-332	871	-2.20819	-0.0359056	0.828585	0.977571	0.148986	-0.000203217	-0.0210761	1.80616	3.03014e-05	0.00159409	0.119572	0.00615525	0.118796
			-331	872	-2.22947	-0.0362516	0.827925	0.97835	0.150425	-0.00020518	-0.0212794	1.80627	3.08891e-05	0.00162498	0.121889	0.00627452	0.121098
			-330	873	-2.25096	-0.0366009	0.827259	0.979137	0.151878	-0.000207161	-0.0214845	1.8064	3.14882e-05	0.00165646	0.124251	0.0063961	0.123445
			-329	874	-2.27265	-0.0369537	0.826588	0.979933	0.153345	-0.000209163	-0.0216917	1.80652	3.20989e-05	0.00168856	0.126659	0.00652005	0.125837
			-328	875	-2.29455	-0.0373098	0.82591	0.980736	0.154826	-0.000211183	-0.0219009	1.80665	3.27215e-05	0.00172128	0.129114	0.00664639	0.128275
			-327	876	-2.31666	-0.0376693	0.825227	0.981549	0.156322	-0.000213223	-0.022112	1.80678	3.33562e-05	0.00175464	0.131616	0.00677519	0.130761
			-326	877	-2.33899	-0.0380323	0.824537	0.982369	0.157832	-0.000215283	-0.0223253	1.80691	3.40032e-05	0.00178864	0.134166	0.00690649	0.133295
			-325	878	-2.36153	-0.0383988	0.823842	0.983199	0.159357	-0.000217363	-0.0225405	1.80704	3.46628e-05	0.00182331	0.136766	0.00704033	0.135878
			-324	879	-2.38429	-0.0387689	0.82314	0.984037	0.160897	-0.000219464	-0.0227579	1.80718	3.53352e-05	0.00185864	0.139417	0.00717677	0.138512
			-323	880	-2.40726	-0.0391425	0.822432	0.984884	0.162452	-0.000221584	-0.0229774	1.80732	3.60207e-05	0.00189466	0.142119	0.00731585	0.141196
			-322	881	-2.43046	-0.0395197	0.821718	0.98574	0.164022	-0.000223726	-0.023199	1.80746	3.67195e-05	0.00193138	0.144873	0.00745764	0.143932
			-321	882	-2.45389	-0.0399006	0.820998	0.986604	0.165607	-0.000225888	-0.0234227	1.8076	3.74319e-05	0.00196881	0.147681	0.00760217	0.146722
			-320	883	-2.47753	-0.0402851	0.820271	0.987478	0.167207	-0.000228071	-0.0236486	1.80775	3.81582e-05	0.00200697	0.150543	0.00774951	0.149566
			-319	884	-2.50141	-0.0406733	0.819538	0.988362	0.168823	-0.000230275	-0.0238766	1.8079	3.88985e-05	0.00204587	0.153461	0.00789971	0.152464
			-318	885	-2.52552	-0.0410653	0.818799	0.989254	0.170455	-0.000232501	-0.0241069	1.80805	3.96533e-05	0.00208552	0.156435	0.00805282	0.155419
			-317	886	-2.54986	-0.0414611	0.818053	0.990156	0.172103	-0.000234748	-0.0243394	1.80821	4.04228e-05	0.00212595	0.159467	0.0082089	0.158432
			-316	887	-2.57443	-0.0418607	0.817301	0.991067	0.173767	-0.000237018	-0.0245742	1.80837	4.12072e-05	0.00216715	0.162558	0.00836801	0.161503
			-315	888	-2.59924	-0.0422641	0.816542	0.991988	0.175447	-0.000239309	-0.0248112	1.80853	4.20068e-05	0.00220916	0.165709	0.00853021	0.164633
			-314	889	-2.62429	-0.0426714	0.815776	0.992919	0.177143	-0.000241623	-0.0250505	1.8087	4.28221e-05	0.00225198	0.168921	0.00869556	0.167824
			-313	890	-2.64958	-0.0430827	0.815004	0.99386	0.178856	-0.000243959	-0.0252921	1.80886	4.36531e-05	0.00229564	0.172196	0.00886412	0.171077
			-312	891	-2.67512	-0.0434979	0.814225	0.994811	0.180585	-0.000246318	-0.0255361	1.80904	4.45004e-05	0.00234014	0.175534	0.00903594	0.174394
			-311	892	-2.7009	-0.0439171	0.81344	0.995771	0.182332	-0.0002487	-0.0257824	1.80921	4.53641e-05	0.0023855	0.178936	0.00921111	0.177774
			-310	893	-2.72693	-0.0443404	0.812647	0.996742	0.184095	-0.000251106	-0.0260311	1.80939	4.62447e-05	0.00243175	0.182405	0.00938967	0.181221
			-309	894	-2.75322	-0.0447678	0.811848	0.997724	0.185876	-0.000253534	-0.0262822	1.80957	4.71424e-05	0.00247889	0.185941	0.0095717	0.184734
			-308	895	-2.77975	-0.0451992	0.811042	0.998715	0.187673	-0.000255987	-0.0265357	1.80976	4.80575e-05	0.00252695	0.189546	0.00975726	0.188315
			-307	896	-2.80654	-0.0456349	0.810229	0.999718	0.189489	-0.000258463	-0.0267917	1.80995	4.89905e-05	0.00257594	0.193221	0.00994642	0.191966
			-306	897	-2.83359	-0.0460747	0.809409	1.00073	0.191322	-0.000260963	-0.0270502	1.81014	4.99416e-05	0.00262588	0.196967	0.0101393	0.195688
			-305	898	-2.86091	-0.0465188	0.808581	1.00175	0.193173	-0.000263488	-0.0273111	1.81034	5.09113e-05	0.00267679	0.200786	0.0103358	0.199482
			-304	899	-2.88848	-0.0469672	0.807747	1.00279	0.195042	-0.000266038	-0.0275746	1.81054	5.18998e-05	0.00272869	0.204679	0.0105362	0.203349
			-303	900	-2.91632	-0.0474199	0.806905	1.00384	0.19693	-0.000268612	-0.0278407	1.81074	5.29076e-05	0.0027816	0.208648	0.0107405	0.207292
			-302	901	-2.94443	-0.0478769	0.806057	1.00489	0.198835	-0.000271211	-0.0281093	1.81095	5.3935e-05	0.00283553	0.212693	0.0109488	0.211312
			-301	902	-2.97281	-0.0483384	0.805201	1.00596	0.20076	-0.000273836	-0.0283805	1.81116	5.49824e-05	0.00289051	0.216817	0.0111611	0.215409
			-300	903	-3.00146	-0.0488043	0.804337	1.00704	0.202703	-0.000276487	-0.0286543	1.81138	5.60503e-05	0.00294656	0.221022	0.0113775	0.219586
			-299	904	-3.0304	-0.0492747	0.803467	1.00813	0.204665	-0.000279163	-0.0289308	1.8116	5.71389e-05	0.0030037	0.225308	0.0115981	0.223844
			-298	905	-3.05961	-0.0497497	0.802588	1.00923	0.206646	-0.000281866	-0.02921	1.81182	5.82487e-05	0.00306195	0.229677	0.011823	0.228185
			-297	906	-3.0891	-0.0502292	0.801703	1.01035	0.208647	-0.000284595	-0.0294918	1.81205	5.93802e-05	0.00312133	0.234131	0.0120523	0.23261
			-296	907	-3.11887	-0.0507134	0.800809	1.01148	0.210667	-0.00028735	-0.0297764	1.81229	6.05338e-05	0.00318187	0.238672	0.0122861	0.237121
			-295	908	-3.14894	-0.0512022	0.799908	1.01262	0.212708	-0.000290133	-0.0300638	1.81252	6.17098e-05	0.00324357	0.243301	0.0125243	0.24172
			-294	909	-3.17929	-0.0516958	0.799	1.01377	0.214768	-0.000292943	-0.0303539	1.81277	6.29087e-05	0.00330648	0.248019	0.0127672	0.246408
			-293	910	-3.20994	-0.0521941	0.798084	1.01493	0.216848	-0.00029578	-0.0306469	1.81301	6.4131e-05	0.00337061	0.25283	0.0130149	0.251187
			-292	911	-3.24088	-0.0526973	0.79716	1.01611	0.218948	-0.000298645	-0.0309427	1.81327	6.53772e-05	0.00343599	0.257734	0.0132673	0.256059
			-291	912	-3.27212	-0.0532052	0.796228	1.0173	0.221069	-0.000301539	-0.0312413	1.81352	6.66476e-05	0.00350264	0.262733	0.0135246	0.261026
			-290	913	-3.30367	-0.0537181	0.795288	1.0185	0.223211	-0.00030446	-0.0315428	1.81379	6.79429e-05	0.00357058	0.267829	0.013787	0.266089
			-289	914	-3.33551	-0.054236	0.79434	1.01971	0.225374	-0.00030741	-0.0318473	1.81405	6.92634e-05	0.00363985	0.273025	0.0140544	0.27125
			-288	915	-3.36767	-0.0547588	0.793384	1.02094	0.227558	-0.000310389	-0.0321547	1.81433	7.06097e-05	0.00371046	0.278321	0.0143271	0.276512
			-287	916	-3.40013	-0.0552867	0.792421	1.02218	0.229764	-0.000313398	-0.0324651	1.81461	7.19822e-05	0.00378244	0.283721	0.014605	0.281877
			-286	917	-3.43291	-0.0558197	0.791449	1.02344	0.231991	-0.000316435	-0.0327785	1.81489	7.33816e-05	0.00385582	0.289225	0.0148883	0.287345
			-285	918	-3.46601	-0.0563578	0.790469	1.02471	0.23424	-0.000319503	-0.0330949	1.81518	7.48082e-05	0.00393063	0.294836	0.0151772	0.29292
			-284	919	-3.49942	-0.0569011	0.78948	1.02599	0.236511	-0.000322601	-0.0334144	1.81547	7.62627e-05	0.00400689	0.300557	0.0154717	0.298603
			-283	920	-3.53316	-0.0574497	0.788484	1.02729	0.238804	-0.000325729	-0.033737	1.81577	7.77457e-05	0.00408464	0.306389	0.0157719	0.304397
			-282	921	-3.56722	-0.0580036	0.787479	1.0286	0.24112	-0.000328888	-0.0340628	1.81608	7.92575e-05	0.00416389	0.312334	0.0160779	0.310303
			-281	922	-3.60161	-0.0585628	0.786466	1.02992	0.243459	-0.000332078	-0.0343916	1.81639	8.07989e-05	0.00424469	0.318394	0.0163899	0.316324
			-280	923	-3.63634	-0.0591274	0.785444	1.03126	0.24582	-0.000335299	-0.0347237	1.81671	8.23705e-05	0.00432706	0.324573	0.0167079	0.322463
			-279	924	-3.67139	-0.0596975	0.784413	1.03262	0.248205	-0.000338552	-0.035059	1.81703	8.39727e-05	0.00441104	0.330872	0.0170322	0.328721
			-278	925	-3.70679	-0.060273	0.783375	1.03399	0.250614	-0.000341837	-0.0353976	1.81736	8.56062e-05	0.00449664	0.337293	0.0173627	0.3351
			-277	926	-3.74253	-0.0608542	0.782327	1.03537	0.253046	-0.000345154	-0.0357394	1.8177	8.72717e-05	0.00458391	0.343839	0.0176997	0.341604
			-276	927	-3.77862	-0.0614409	0.781271	1.03677	0.255502	-0.000348504	-0.0360846	1.81804	8.89698e-05	0.00467288	0.350513	0.0180432	0.348234
			-275	928	-3.81505	-0.0620333	0.780206	1.03819	0.257982	-0.000351887	-0.0364331	1.81839	9.0701e-05	0.00476358	0.357316	0.0183934	0.354993
			-274	929	-3.85183	-0.0626314	0.779132	1.03962	0.260486	-0.000355303	-0.036785	1.81875	9.24661e-05	0.00485605	0.364252	0.0187504	0.361883
			-273	930	-3.88897	-0.0632354	0.778049	1.04107	0.263016	-0.000358753	-0.0371403	1.81911	9.42657e-05	0.00495032	0.371323	0.0191144	0.368908
			-272	931	-3.92647	-0.0638451	0.776958	1.04253	0.26557	-0.000362237	-0.037499	1.81949	9.61006e-05	0.00504642	0.378532	0.0194855	0.37607
			-271	932	-3.96433	-0.0644607	0.775857	1.04401	0.268149	-0.000365756	-0.0378613	1.81986	9.79714e-05	0.00514439	0.385881	0.0198638	0.383371
			-270	933	-4.00256	-0.0650823	0.774748	1.0455	0.270754	-0.000369309	-0.038227	1.82025	9.98787e-05	0.00524427	0.393372	0.0202494	0.390814
			-269	934	-4.04116	-0.0657099	0.773629	1.04701	0.273385	-0.000372897	-0.0385963	1.82064	0.000101823	0.00534609	0.40101	0.0206426	0.398402
			-268	935	-4.08013	-0.0663435	0.772501	1.04854	0.276042	-0.000376521	-0.0389692	1.82104	0.000103806	0.0054499	0.408797	0.0210434	0.406137
			-267	936	-4.11947	-0.0669833	0.771364	1.05009	0.278725	-0.00038018	-0.0393457	1.82145	0.000105828	0.00555572	0.416735	0.021452	0.414024
			-266	937	-4.1592	-0.0676293	0.770217	1.05165	0.281434	-0.000383876	-0.0397259	1.82187	0.000107889	0.00566361	0.424828	0.0218686	0.422063
			-265	938	-4.19931	-0.0682814	0.769061	1.05323	0.28417	-0.000387608	-0.0401098	1.82229	0.000109991	0.0057736	0.433078	0.0222933	0.43026
			-264	939	-4.23981	-0.0689399	0.767896	1.05483	0.286934	-0.000391377	-0.0404974	1.82273	0.000112134	0.00588574	0.441489	0.0227262	0.438616
			-263	940	-4.28069	-0.0696048	0.766722	1.05645	0.289724	-0.000395184	-0.0408888	1.82317	0.000114318	0.00600006	0.450064	0.0231676	0.447135
			-262	941	-4.32198	-0.0702761	0.765537	1.05808	0.292543	-0.000399028	-0.041284	1.82362	0.000116546	0.0061166	0.458806	0.0236176	0.45582
			-261	942	-4.36366	-0.0709539	0.764344	1.05973	0.295389	-0.000402911	-0.041683	1.82408	0.000118818	0.00623542	0.467719	0.0240764	0.464675
			-260	943	-4.40575	-0.0716382	0.76314	1.0614	0.298264	-0.000406832	-0.0420859	1.82454	0.000121134	0.00635655	0.476805	0.0245441	0.473701
			-259	944	-4.44824	-0.0723291	0.761927	1.06309	0.301167	-0.000410792	-0.0424927	1.82502	0.000123495	0.00648005	0.486068	0.0250209	0.482904
			-258	945	-4.49114	-0.0730267	0.760704	1.0648	0.304099	-0.000414791	-0.0429035	1.82551	0.000125903	0.00660595	0.495512	0.0255071	0.492287
			-257	946	-4.53446	-0.0737311	0.759471	1.06653	0.30706	-0.00041883	-0.0433183	1.826	0.000128358	0.00673431	0.505141	0.0260027	0.501852
			-256	947	-4.5782	-0.0744423	0.758229	1.06828	0.31005	-0.000422909	-0.0437371	1.82651	0.000130861	0.00686517	0.514956	0.026508	0.511603
			-255	948	-4.62236	-0.0751603	0.756976	1.07005	0.313071	-0.000427029	-0.0441601	1.82702	0.000133413	0.00699858	0.524964	0.0270231	0.521545
			-254	949	-4.66695	-0.0758853	0.755714	1.07183	0.316121	-0.000431189	-0.0445871	1.82755	0.000136016	0.0071346	0.535166	0.0275482	0.531681
			-253	950	-4.71196	-0.0766173	0.754441	1.07364	0.319202	-0.000435391	-0.0450183	1.82808	0.00013867	0.00727327	0.545568	0.0280837	0.542015
			-252	951	-4.75742	-0.0773564	0.753158	1.07547	0.322313	-0.000439636	-0.0454537	1.82863	0.000141376	0.00741464	0.556173	0.0286295	0.55255
			-251	952	-4.80331	-0.0781026	0.751865	1.07732	0.325456	-0.000443922	-0.0458933	1.82919	0.000144135	0.00755878	0.566984	0.0291861	0.563291
			-250	953	-4.84965	-0.0788561	0.750562	1.07919	0.32863	-0.000448251	-0.0463372	1.82975	0.000146948	0.00770573	0.578007	0.0297534	0.574241
			-249	954	-4.89643	-0.0796168	0.749248	1.08108	0.331836	-0.000452624	-0.0467855	1.83033	0.000149817	0.00785554	0.589244	0.0303319	0.585406
			-248	955	-4.94367	-0.0803849	0.747924	1.083	0.335073	-0.00045704	-0.0472381	1.83092	0.000152742	0.00800829	0.600702	0.0309216	0.596788
			-247	956	-4.99137	-0.0811605	0.74659	1.08493	0.338343	-0.0004615	-0.0476951	1.83152	0.000155725	0.00816401	0.612383	0.0315229	0.608392
			-246	957	-5.03952	-0.0819435	0.745245	1.08689	0.341646	-0.000466005	-0.0481566	1.83214	0.000158767	0.00832278	0.624292	0.0321359	0.620223
			-245	958	-5.08815	-0.0827341	0.743889	1.08887	0.344982	-0.000470555	-0.0486226	1.83276	0.000161868	0.00848465	0.636433	0.0327609	0.632286
			-244	959	-5.13724	-0.0835324	0.742523	1.09087	0.348351	-0.000475151	-0.0490932	1.8334	0.000165031	0.00864968	0.648812	0.0333981	0.644583
			-243	960	-5.18681	-0.0843384	0.741147	1.0929	0.351754	-0.000479793	-0.0495683	1.83405	0.000168256	0.00881794	0.661433	0.0340478	0.657122
			-242	961	-5.23686	-0.0851521	0.739759	1.09495	0.355192	-0.000484482	-0.0500481	1.83471	0.000171545	0.00898948	0.674301	0.0347101	0.669905
			-241	962	-5.28739	-0.0859738	0.738361	1.09702	0.358664	-0.000489217	-0.0505326	1.83539	0.000174899	0.00916438	0.68742	0.0353854	0.682938
			-240	963	-5.33841	-0.0868034	0.736952	1.09912	0.36217	-0.000494	-0.0510218	1.83607	0.000178318	0.0093427	0.700796	0.0360739	0.696226
			-239	964	-5.38993	-0.0876411	0.735532	1.10124	0.365712	-0.000498832	-0.0515158	1.83678	0.000181806	0.0095245	0.714433	0.0367759	0.709774
			-238	965	-5.44194	-0.0884869	0.734101	1.10339	0.36929	-0.000503712	-0.0520147	1.83749	0.000185362	0.00970987	0.728337	0.0374915	0.723587
			-237	966	-5.49446	-0.0893408	0.732659	1.10556	0.372904	-0.000508641	-0.0525184	1.83822	0.000188989	0.00989885	0.742513	0.0382212	0.73767
			-236	967	-5.54749	-0.090203	0.731206	1.10776	0.376554	-0.00051362	-0.053027	1.83897	0.000192687	0.0100915	0.756966	0.0389652	0.752028
			-235	968	-5.60103	-0.0910736	0.729741	1.10998	0.380241	-0.000518649	-0.0535406	1.83972	0.000196458	0.010288	0.771703	0.0397237	0.766668
			-234	969	-5.65509	-0.0919526	0.728266	1.11223	0.383966	-0.000523729	-0.0540593	1.8405	0.000200304	0.0104883	0.786728	0.0404971	0.781594
			-233	970	-5.70967	-0.0928402	0.726779	1.11451	0.387728	-0.000528861	-0.054583	1.84129	0.000204226	0.0106925	0.802047	0.0412856	0.796813
			-232	971	-5.76478	-0.0937363	0.725281	1.11681	0.391528	-0.000534044	-0.0551119	1.84209	0.000208226	0.0109008	0.817666	0.0420896	0.812329
			-231	972	-5.82043	-0.0946411	0.723771	1.11914	0.395367	-0.00053928	-0.0556459	1.84291	0.000212305	0.0111131	0.833591	0.0429093	0.82815
			-230	973	-5.87661	-0.0955547	0.72225	1.12149	0.399244	-0.000544569	-0.0561852	1.84375	0.000216465	0.0113295	0.849828	0.0437451	0.84428
			-229	974	-5.93334	-0.0964771	0.720718	1.12388	0.403161	-0.000549912	-0.0567298	1.8446	0.000220707	0.0115502	0.866383	0.0445972	0.860726
			-228	975	-5.99062	-0.0974085	0.719174	1.12629	0.407118	-0.000555309	-0.0572797	1.84547	0.000225034	0.0117753	0.883263	0.0454661	0.877495
			-227	976	-6.04846	-0.0983489	0.717618	1.12873	0.411115	-0.000560761	-0.057835	1.84635	0.000229446	0.0120047	0.900474	0.046352	0.894593
			-226	977	-6.10685	-0.0992984	0.716051	1.1312	0.415153	-0.000566268	-0.0583958	1.84726	0.000233947	0.0122387	0.918022	0.0472552	0.912026
			-225	978	-6.16582	-0.100257	0.714472	1.1337	0.419232	-0.000571832	-0.058962	1.84818	0.000238536	0.0124772	0.935914	0.0481762	0.929801
			-224	979	-6.22535	-0.101225	0.712881	1.13623	0.423352	-0.000577453	-0.0595339	1.84912	0.000243217	0.0127204	0.954158	0.0491152	0.947924
			-223	980	-6.28546	-0.102203	0.711279	1.13879	0.427515	-0.00058313	-0.0601113	1.85007	0.00024799	0.0129684	0.97276	0.0500727	0.966404
			-222	981	-6.34615	-0.10319	0.709664	1.14138	0.43172	-0.000588866	-0.0606944	1.85105	0.000252859	0.0132213	0.991727	0.051049	0.985246
			-221	982	-6.40744	-0.104186	0.708038	1.14401	0.435969	-0.000594661	-0.0612833	1.85204	0.000257825	0.0134791	1.01107	0.0520444	1.00446
			-220	983	-6.46932	-0.105192	0.706399	1.14666	0.44026	-0.000600515	-0.061878	1.85306	0.000262889	0.013742	1.03079	0.0530594	1.02405
			-219	984	-6.53179	-0.106208	0.704749	1.14935	0.444596	-0.000606429	-0.0624785	1.85409	0.000268055	0.01401	1.05089	0.0540944	1.04402
			-218	985	-6.59488	-0.107234	0.703086	1.15206	0.448977	-0.000612404	-0.0630849	1.85515	0.000273323	0.0142834	1.07139	0.0551496	1.06439
			-217	986	-6.65858	-0.10827	0.701412	1.15481	0.453402	-0.000618441	-0.0636973	1.85623	0.000278697	0.0145621	1.0923	0.0562257	1.08516
			-216	987	-6.72289	-0.109315	0.699725	1.1576	0.457874	-0.000624539	-0.0643158	1.85732	0.000284178	0.0148462	1.11362	0.0573228	1.10633
			-215	988	-6.78783	-0.110371	0.698025	1.16042	0.462391	-0.000630701	-0.0649403	1.85844	0.000289768	0.015136	1.13535	0.0584416	1.12792
			-214	989	-6.8534	-0.111437	0.696314	1.16327	0.466955	-0.000636926	-0.065571	1.85958	0.00029547	0.0154315	1.15751	0.0595824	1.14994
			-213	990	-6.91961	-0.112514	0.69459	1.16616	0.471566	-0.000643216	-0.0662079	1.86075	0.000301286	0.0157328	1.18011	0.0607456	1.17239
			-212	991	-6.98646	-0.113601	0.692854	1.16908	0.476225	-0.00064957	-0.0668511	1.86193	0.000307219	0.01604	1.20316	0.0619317	1.19528
			-211	992	-7.05396	-0.114699	0.691105	1.17204	0.480932	-0.000655991	-0.0675007	1.86314	0.00031327	0.0163532	1.22666	0.0631412	1.21863
			-210	993	-7.12212	-0.115807	0.689343	1.17503	0.485688	-0.000662478	-0.0681567	1.86437	0.000319443	0.0166727	1.25062	0.0643745	1.24243
			-209	994	-7.19094	-0.116926	0.68757	1.17806	0.490493	-0.000669032	-0.0688192	1.86563	0.000325739	0.0169984	1.27505	0.0656322	1.2667
			-208	995	-7.26043	-0.118056	0.685783	1.18113	0.495348	-0.000675655	-0.0694882	1.86691	0.000332161	0.0173306	1.29997	0.0669146	1.29145
			-207	996	-7.33059	-0.119197	0.683984	1.18424	0.500254	-0.000682347	-0.0701639	1.86822	0.000338713	0.0176693	1.32537	0.0682223	1.31669
			-206	997	-7.40144	-0.120349	0.682172	1.18738	0.505212	-0.000689109	-0.0708462	1.86956	0.000345396	0.0180147	1.35128	0.0695558	1.34243
			-205	998	-7.47297	-0.121512	0.680347	1.19057	0.510221	-0.000695941	-0.0715353	1.87092	0.000352213	0.0183669	1.3777	0.0709156	1.36867
			-204	999	-7.5452	-0.122686	0.67851	1.19379	0.515282	-0.000702845	-0.0722313	1.8723	0.000359168	0.0187261	1.40464	0.0723023	1.39543
			-203	1000	-7.61814	-0.123872	0.67666	1.19706	0.520397	-0.000709821	-0.0729341	1.87372	0.000366263	0.0190923	1.43212	0.0737163	1.42273
			-202	1001	-7.69178	-0.12507	0.674797	1.20036	0.525565	-0.000716871	-0.0736439	1.87516	0.0003735	0.0194658	1.46013	0.0751583	1.45056
			-201	1002	-7.76614	-0.126279	0.67292	1.20371	0.530788	-0.000723995	-0.0743608	1.87663	0.000380884	0.0198467	1.4887	0.0766288	1.47894
			-200	1003	-7.84123	-0.1275	0.671031	1.2071	0.536066	-0.000731193	-0.0750848	1.87813	0.000388416	0.0202351	1.51784	0.0781284	1.50788
			-199	1004	-7.91704	-0.128732	0.669129	1.21053	0.541399	-0.000738468	-0.075816	1.87966	0.000396101	0.0206312	1.54755	0.0796576	1.53739
			-198	1005	-7.9936	-0.129977	0.667214	1.214	0.546789	-0.00074582	-0.0765545	1.88122	0.00040394	0.0210352	1.57785	0.0812171	1.56749
			-197	1006	-8.0709	-0.131234	0.665286	1.21752	0.552235	-0.000753249	-0.0773003	1.88281	0.000411939	0.0214471	1.60875	0.0828075	1.59818
			-196	1007	-8.14895	-0.132503	0.663345	1.22108	0.55774	-0.000760757	-0.0780535	1.88443	0.000420099	0.0218672	1.64026	0.0844294	1.62949
			-195	1008	-8.22777	-0.133785	0.66139	1.22469	0.563303	-0.000768346	-0.0788143	1.88608	0.000428425	0.0222956	1.6724	0.0860834	1.66141
			-194	1009	-8.30735	-0.135079	0.659422	1.22835	0.568925	-0.000776014	-0.0795826	1.88777	0.000436919	0.0227326	1.70517	0.0877702	1.69396
			-193	1010	-8.38771	-0.136385	0.657441	1.23205	0.574608	-0.000783765	-0.0803586	1.88949	0.000445586	0.0231781	1.73859	0.0894904	1.72716
			-192	1011	-8.46885	-0.137705	0.655447	1.2358	0.580351	-0.000791598	-0.0811424	1.89124	0.000454429	0.0236326	1.77268	0.0912448	1.76102
			-191	1012	-8.55078	-0.139037	0.653439	1.23959	0.586155	-0.000799516	-0.081934	1.89303	0.000463451	0.024096	1.80744	0.093034	1.79556
			-190	1013	-8.63352	-0.140382	0.651419	1.24344	0.592022	-0.000807518	-0.0827335	1.89486	0.000472657	0.0245687	1.8429	0.0948588	1.83077
			-189	1014	-8.71706	-0.141741	0.649384	1.24734	0.597951	-0.000815606	-0.083541	1.89672	0.000482051	0.0250507	1.87906	0.0967198	1.86669
			-188	1015	-8.80142	-0.143112	0.647336	1.25128	0.603945	-0.000823781	-0.0843566	1.89862	0.000491636	0.0255424	1.91593	0.0986178	1.90332
			-187	1016	-8.8866	-0.144497	0.645275	1.25528	0.610003	-0.000832044	-0.0851804	1.90055	0.000501417	0.0260438	1.95354	0.100554	1.94068
			-186	1017	-8.97261	-0.145896	0.643201	1.25933	0.616127	-0.000840397	-0.0860125	1.90253	0.000511398	0.0265552	1.9919	0.102528	1.97879
			-185	1018	-9.05946	-0.147308	0.641112	1.26343	0.622317	-0.00084884	-0.0868529	1.90454	0.000521582	0.0270768	2.03103	0.104541	2.01765
			-184	1019	-9.14716	-0.148734	0.639011	1.26758	0.628574	-0.000857374	-0.0877017	1.9066	0.000531975	0.0276087	2.07093	0.106595	2.05728
			-183	1020	-9.23572	-0.150174	0.636895	1.27179	0.634899	-0.000866002	-0.0885591	1.90869	0.000542581	0.0281513	2.11163	0.10869	2.09771
			-182	1021	-9.32515	-0.151628	0.634767	1.27606	0.641293	-0.000874723	-0.0894251	1.91083	0.000553405	0.0287047	2.15314	0.110826	2.13894
			-181	1022	-9.41545	-0.153097	0.632624	1.28038	0.647757	-0.00088354	-0.0902998	1.91301	0.000564451	0.0292692	2.19548	0.113005	2.181
			-180	1023	-9.50663	-0.154579	0.630468	1.28476	0.654291	-0.000892453	-0.0911833	1.91523	0.000575724	0.0298449	2.23867	0.115228	2.2239
			-179	1024	-9.59871	-0.156077	0.628298	1.2892	0.660898	-0.000901465	-0.0920758	1.91749	0.000587228	0.0304321	2.28271	0.117495	2.26765
			-178	1025	-9.69168	-0.157588	0.626115	1.29369	0.667577	-0.000910575	-0.0929773	1.91981	0.00059897	0.0310311	2.32764	0.119807	2.31227
			-177	1026	-9.78557	-0.159115	0.623918	1.29825	0.674329	-0.000919785	-0.0938878	1.92217	0.000610954	0.0316421	2.37347	0.122166	2.35779
			-176	1027	-9.88038	-0.160657	0.621707	1.30286	0.681157	-0.000929098	-0.0948076	1.92457	0.000623186	0.0322652	2.42022	0.124571	2.40422
			-175	1028	-9.97612	-0.162213	0.619483	1.30754	0.68806	-0.000938513	-0.0957367	1.92703	0.00063567	0.0329009	2.4679	0.127025	2.45159
			-174	1029	-10.0728	-0.163785	0.617245	1.31228	0.695039	-0.000948033	-0.0966752	1.92953	0.000648413	0.0335493	2.51654	0.129528	2.4999
			-173	1030	-10.1704	-0.165373	0.614993	1.31709	0.702096	-0.000957659	-0.0976233	1.93208	0.00066142	0.0342107	2.56615	0.132082	2.54917
			-172	1031	-10.269	-0.166976	0.612727	1.32196	0.709232	-0.000967393	-0.0985809	1.93469	0.000674697	0.0348854	2.61676	0.134686	2.59944
			-171	1032	-10.3685	-0.168594	0.610447	1.3269	0.716448	-0.000977235	-0.0995483	1.93734	0.00068825	0.0355737	2.66838	0.137343	2.65072
			-170	1033	-10.4691	-0.170229	0.608154	1.3319	0.723745	-0.000987188	-0.100526	1.94005	0.000702084	0.0362758	2.72105	0.140053	2.70303
			-169	1034	-10.5706	-0.171879	0.605847	1.33697	0.731123	-0.000997252	-0.101513	1.94282	0.000716207	0.036992	2.77477	0.142818	2.75639
			-168	1035	-10.6731	-0.173546	0.603526	1.34211	0.738585	-0.00100743	-0.10251	1.94564	0.000730625	0.0377226	2.82957	0.145638	2.81082
			-167	1036	-10.7766	-0.175229	0.601192	1.34732	0.746132	-0.00101772	-0.103517	1.94852	0.000745343	0.038468	2.88548	0.148515	2.86635
			-166	1037	-10.8811	-0.176929	0.598843	1.35261	0.753764	-0.00102813	-0.104535	1.95145	0.00076037	0.0392283	2.94252	0.151451	2.923
			-165	1038	-10.9867	-0.178646	0.596481	1.35796	0.761482	-0.00103866	-0.105563	1.95445	0.000775711	0.040004	3.0007	0.154445	2.98079
			-164	1039	-11.0933	-0.180379	0.594105	1.36339	0.769289	-0.00104931	-0.106602	1.9575	0.000791374	0.0407954	3.06006	0.1575	3.03975
			-163	1040	-11.201	-0.182129	0.591716	1.3689	0.777185	-0.00106008	-0.107651	1.96062	0.000807367	0.0416028	3.12062	0.160616	3.0999
			-162	1041	-11.3097	-0.183897	0.589312	1.37448	0.785172	-0.00107097	-0.108711	1.9638	0.000823696	0.0424265	3.18241	0.163796	3.16126
			-161	1042	-11.4195	-0.185682	0.586895	1.38014	0.79325	-0.00108199	-0.109782	1.96704	0.000840369	0.0432668	3.24545	0.16704	3.22387
			-160	1043	-11.5303	-0.187485	0.584464	1.38589	0.801422	-0.00109314	-0.110864	1.97035	0.000857393	0.0441242	3.30976	0.170349	3.28774
			-159	1044	-11.6423	-0.189305	0.582019	1.39171	0.809688	-0.00110441	-0.111957	1.97373	0.000874778	0.044999	3.37538	0.173726	3.35291
			-158	1045	-11.7553	-0.191144	0.579561	1.39761	0.81805	-0.00111582	-0.113062	1.97717	0.000892531	0.0458915	3.44232	0.177171	3.4194
			-157	1046	-11.8695	-0.193	0.577088	1.4036	0.82651	-0.00112736	-0.114178	1.98069	0.000910661	0.0468022	3.51063	0.180686	3.48725
			-156	1047	-11.9848	-0.194875	0.574602	1.40967	0.835068	-0.00113903	-0.115305	1.98427	0.000929175	0.0477314	3.58033	0.184273	3.55647
			-155	1048	-12.1013	-0.196769	0.572103	1.41583	0.843727	-0.00115084	-0.116444	1.98793	0.000948084	0.0486795	3.65145	0.187932	3.6271
			-154	1049	-12.2189	-0.198681	0.569589	1.42208	0.852488	-0.00116279	-0.117595	1.99167	0.000967395	0.0496469	3.72401	0.191666	3.69916
			-153	1050	-12.3376	-0.200612	0.567062	1.42841	0.861352	-0.00117488	-0.118758	1.99548	0.000987119	0.050634	3.79805	0.195477	3.7727
			-152	1051	-12.4575	-0.202562	0.564522	1.43484	0.870321	-0.00118712	-0.119933	1.99936	0.00100727	0.0516412	3.87361	0.199365	3.84774
			-151	1052	-12.5787	-0.204531	0.561968	1.44136	0.879397	-0.0011995	-0.12112	2.00333	0.00102784	0.0526691	3.95071	0.203332	3.9243
			-150	1053	-12.701	-0.20652	0.5594	1.44798	0.88858	-0.00121202	-0.122319	2.00738	0.00104886	0.0537179	4.02938	0.20738	4.00244
			-149	1054	-12.8245	-0.208529	0.556819	1.45469	0.897874	-0.0012247	-0.123531	2.01151	0.00107033	0.0547883	4.10967	0.211511	4.08217
			-148	1055	-12.9493	-0.210557	0.554224	1.4615	0.90728	-0.00123753	-0.124756	2.01573	0.00109227	0.0558806	4.1916	0.215727	4.16354
			-147	1056	-13.0753	-0.212606	0.551616	1.46841	0.916798	-0.00125051	-0.125993	2.02003	0.00111468	0.0569952	4.27521	0.22003	4.24657
			-146	1057	-13.2025	-0.214675	0.548994	1.47543	0.926432	-0.00126365	-0.127244	2.02442	0.00113757	0.0581328	4.36054	0.22442	4.33131
			-145	1058	-13.331	-0.216765	0.546359	1.48254	0.936183	-0.00127695	-0.128508	2.0289	0.00116096	0.0592938	4.44762	0.228901	4.41779
			-144	1059	-13.4608	-0.218875	0.54371	1.48976	0.946053	-0.00129042	-0.129785	2.03347	0.00118486	0.0604786	4.5365	0.233474	4.50605
			-143	1060	-13.5919	-0.221006	0.541049	1.49709	0.956044	-0.00130404	-0.131075	2.03814	0.00120928	0.0616879	4.62721	0.238141	4.59613
			-142	1061	-13.7243	-0.223159	0.538374	1.50453	0.966158	-0.00131784	-0.132379	2.0429	0.00123423	0.0629221	4.71979	0.242905	4.68806
			-141	1062	-13.858	-0.225333	0.535685	1.51208	0.976396	-0.0013318	-0.133697	2.04777	0.00125972	0.0641818	4.81428	0.247767	4.7819
			-140	1063	-13.993	-0.227528	0.532984	1.51975	0.986761	-0.00134594	-0.135029	2.05273	0.00128578	0.0654676	4.91073	0.252729	4.87767
			-139	1064	-14.1294	-0.229746	0.53027	1.52752	0.997255	-0.00136026	-0.136375	2.05779	0.0013124	0.06678	5.00917	0.257794	4.97543
			-138	1065	-14.2671	-0.231985	0.527542	1.53542	1.00788	-0.00137475	-0.137735	2.06296	0.00133962	0.0681196	5.10965	0.262964	5.07521
			-137	1066	-14.4062	-0.234247	0.524802	1.54344	1.01864	-0.00138942	-0.13911	2.06824	0.00136743	0.0694871	5.21222	0.268242	5.17706
			-136	1067	-14.5467	-0.236532	0.522048	1.55158	1.02953	-0.00140428	-0.140499	2.07363	0.00139586	0.0708829	5.31693	0.273629	5.28103
			-135	1068	-14.6886	-0.238839	0.519282	1.55985	1.04056	-0.00141933	-0.141903	2.07913	0.00142491	0.0723078	5.42381	0.279128	5.38717
			-134	1069	-14.8319	-0.24117	0.516503	1.56824	1.05174	-0.00143457	-0.143323	2.08474	0.00145462	0.0737624	5.53292	0.284742	5.49551
			-133	1070	-14.9767	-0.243523	0.513711	1.57676	1.06305	-0.00145	-0.144757	2.09047	0.00148498	0.0752474	5.64431	0.290472	5.60612
			-132	1071	-15.1229	-0.245901	0.510907	1.58542	1.07451	-0.00146563	-0.146207	2.09632	0.00151602	0.0767635	5.75803	0.296323	5.71903
			-131	1072	-15.2706	-0.248302	0.50809	1.59421	1.08612	-0.00148146	-0.147673	2.1023	0.00154776	0.0783112	5.87412	0.302296	5.83431
			-130	1073	-15.4197	-0.250727	0.50526	1.60313	1.09787	-0.0014975	-0.149154	2.10839	0.00158021	0.0798914	5.99266	0.308394	5.952
			-129	1074	-15.5704	-0.253177	0.502419	1.6122	1.10978	-0.00151374	-0.150652	2.11462	0.00161339	0.0815048	6.11368	0.31462	6.07217
			-128	1075	-15.7225	-0.255651	0.499564	1.62141	1.12185	-0.0015302	-0.152166	2.12098	0.00164732	0.0831521	6.23724	0.320977	6.19486
			-127	1076	-15.8762	-0.25815	0.496698	1.63077	1.13407	-0.00154687	-0.153696	2.12747	0.00168201	0.0848342	6.36341	0.327468	6.32013
			-126	1077	-16.0315	-0.260674	0.493819	1.64028	1.14646	-0.00156377	-0.155243	2.1341	0.0017175	0.0865516	6.49224	0.334095	6.44804
			-125	1078	-16.1883	-0.263224	0.490929	1.64993	1.15901	-0.00158088	-0.156806	2.14086	0.00175379	0.0883054	6.62379	0.340863	6.57865
			-124	1079	-16.3467	-0.2658	0.488026	1.65975	1.17172	-0.00159823	-0.158387	2.14777	0.0017909	0.0900963	6.75813	0.347774	6.71203
			-123	1080	-16.5067	-0.268401	0.485112	1.66972	1.18461	-0.0016158	-0.159986	2.15483	0.00182887	0.0919252	6.89531	0.354831	6.84823
			-122	1081	-16.6683	-0.271029	0.482185	1.67985	1.19767	-0.00163362	-0.161601	2.16204	0.00186771	0.0937929	7.03541	0.362038	6.98732
			-121	1082	-16.8315	-0.273683	0.479247	1.69015	1.2109	-0.00165167	-0.163235	2.1694	0.00190744	0.0957003	7.17848	0.369398	7.12937
			-120	1083	-16.9964	-0.276364	0.476298	1.70062	1.22432	-0.00166997	-0.164887	2.17691	0.00194808	0.0976484	7.32461	0.376914	7.27445
			-119	1084	-17.1629	-0.279072	0.473337	1.71125	1.23792	-0.00168852	-0.166557	2.18459	0.00198967	0.0996381	7.47385	0.384592	7.42262
			-118	1085	-17.3312	-0.281808	0.470365	1.72207	1.2517	-0.00170732	-0.168245	2.19243	0.00203222	0.10167	7.62629	0.392433	7.57395
			-117	1086	-17.5011	-0.284571	0.467381	1.73306	1.26568	-0.00172639	-0.169952	2.20044	0.00207577	0.103746	7.78199	0.400442	7.72853
			-116	1087	-17.6728	-0.287363	0.464387	1.74424	1.27985	-0.00174571	-0.171679	2.20862	0.00212033	0.105866	7.94104	0.408623	7.88642
			-115	1088	-17.8462	-0.290183	0.461381	1.7556	1.29422	-0.00176531	-0.173425	2.21698	0.00216593	0.108032	8.10351	0.41698	8.04771
			-114	1089	-18.0214	-0.293031	0.458365	1.76715	1.30879	-0.00178519	-0.17519	2.22552	0.00221261	0.110245	8.26947	0.425516	8.21247
			-113	1090	-18.1984	-0.295909	0.455338	1.7789	1.32356	-0.00180534	-0.176975	2.23424	0.00226039	0.112505	8.43903	0.434237	8.38078
			-112	1091	-18.3772	-0.298816	0.4523	1.79085	1.33855	-0.00182578	-0.17878	2.24315	0.0023093	0.114815	8.61225	0.443147	8.55274
			-111	1092	-18.5578	-0.301753	0.449252	1.803	1.35375	-0.00184651	-0.180606	2.25225	0.00235937	0.117174	8.78922	0.452249	8.72841
			-110	1093	-18.7402	-0.304719	0.446193	1.81536	1.36916	-0.00186754	-0.182453	2.26155	0.00241064	0.119585	8.97005	0.46155	8.90791
			-109	1094	-18.9246	-0.307716	0.443125	1.82793	1.3848	-0.00188887	-0.18432	2.27105	0.00246313	0.122048	9.15481	0.471052	9.09131
			-108	1095	-19.1108	-0.310744	0.440046	1.84072	1.40067	-0.00191051	-0.186209	2.28076	0.00251689	0.124565	9.3436	0.480762	9.27871
			-107	1096	-19.2989	-0.313803	0.436958	1.85373	1.41677	-0.00193247	-0.18812	2.29068	0.00257194	0.127137	9.53652	0.490684	9.4702
			-106	1097	-19.4889	-0.316893	0.43386	1.86696	1.4331	-0.00195475	-0.190052	2.30082	0.00262832	0.129765	9.73367	0.500823	9.66589
			-105	1098	-19.6809	-0.320015	0.430752	1.88043	1.44968	-0.00197737	-0.192007	2.31119	0.00268606	0.132451	9.93515	0.511185	9.86587
			-104	1099	-19.8749	-0.32317	0.427635	1.89414	1.46651	-0.00200031	-0.193984	2.32177	0.00274522	0.135196	10.1411	0.521775	10.0703
			-103	1100	-20.0709	-0.326356	0.424508	1.90809	1.48358	-0.00202361	-0.195984	2.3326	0.00280582	0.138002	10.3515	0.532598	10.2791
			-102	1101	-20.2689	-0.329576	0.421373	1.92229	1.50092	-0.00204725	-0.198008	2.34366	0.00286792	0.14087	10.5667	0.543661	10.4927
			-101	1102	-20.469	-0.332829	0.418228	1.93674	1.51851	-0.00207125	-0.200055	2.35497	0.00293154	0.143802	10.7866	0.554969	10.7109
			-100	1103	-20.6711	-0.336116	0.415075	1.95145	1.53638	-0.00209562	-0.202127	2.36653	0.00299674	0.146798	11.0113	0.566528	10.934
			-99	1104	-20.8753	-0.339436	0.411914	1.96643	1.55452	-0.00212036	-0.204222	2.37834	0.00306356	0.149862	11.2411	0.578345	11.1621
			-98	1105	-21.0817	-0.342791	0.408744	1.98168	1.57294	-0.00214549	-0.206343	2.39043	0.00313204	0.152994	11.4761	0.590426	11.3952
			-97	1106	-21.2902	-0.346181	0.405566	1.99721	1.59165	-0.002171	-0.208488	2.40278	0.00320225	0.156196	11.7163	0.602777	11.6336
			-96	1107	-21.5008	-0.349607	0.402379	2.01303	1.61065	-0.00219692	-0.210659	2.41541	0.00327422	0.15947	11.9619	0.615405	11.8773
			-95	1108	-21.7137	-0.353068	0.399185	2.02913	1.62995	-0.00222325	-0.212856	2.42832	0.00334801	0.162818	12.213	0.628318	12.1265
			-94	1109	-21.9288	-0.356565	0.395984	2.04554	1.64955	-0.00224999	-0.215079	2.44152	0.00342367	0.166242	12.4698	0.641522	12.3814
			-93	1110	-22.1461	-0.360099	0.392775	2.06225	1.66948	-0.00227716	-0.217329	2.45503	0.00350127	0.169743	12.7324	0.655025	12.642
			-92	1111	-22.3657	-0.36367	0.389559	2.07928	1.68972	-0.00230478	-0.219606	2.46884	0.00358085	0.173324	13.001	0.668835	12.9085
			-91	1112	-22.5876	-0.367278	0.386335	2.09662	1.71029	-0.00233283	-0.221911	2.48296	0.00366249	0.176987	13.2758	0.682959	13.1811
			-90	1113	-22.8118	-0.370924	0.383105	2.1143	1.7312	-0.00236135	-0.224244	2.49741	0.00374623	0.180733	13.5568	0.697406	13.4599
			-89	1114	-23.0384	-0.374609	0.379869	2.13232	1.75245	-0.00239034	-0.226605	2.51218	0.00383215	0.184565	13.8442	0.712184	13.7452
			-88	1115	-23.2674	-0.378332	0.376626	2.15068	1.77405	-0.0024198	-0.228996	2.5273	0.00392031	0.188485	14.1383	0.727302	14.0369
			-87	1116	-23.4989	-0.382095	0.373377	2.16939	1.79601	-0.00244976	-0.231415	2.54277	0.00401079	0.192496	14.4391	0.742768	14.3354
			-86	1117	-23.7327	-0.385898	0.370122	2.18847	1.81835	-0.00248023	-0.233865	2.55859	0.00410365	0.1966	14.7469	0.758591	14.6408
			-85	1118	-23.9691	-0.389741	0.366861	2.20792	1.84106	-0.00251121	-0.236345	2.57478	0.00419897	0.200799	15.0619	0.774782	14.9533
			-84	1119	-24.2079	-0.393625	0.363595	2.22775	1.86416	-0.00254271	-0.238857	2.59135	0.00429683	0.205096	15.3842	0.791349	15.273
			-83	1120	-24.4493	-0.39755	0.360323	2.24798	1.88766	-0.00257476	-0.241399	2.6083	0.00439731	0.209493	15.7141	0.808304	15.6003
			-82	1121	-24.6933	-0.401517	0.357047	2.26861	1.91156	-0.00260737	-0.243974	2.62566	0.00450049	0.213993	16.0516	0.825656	15.9352
			-81	1122	-24.9399	-0.405527	0.353766	2.28965	1.93588	-0.00264055	-0.246582	2.64342	0.00460646	0.2186	16.3972	0.843416	16.2779
			-80	1123	-25.1891	-0.409579	0.35048	2.31111	1.96063	-0.00267431	-0.249222	2.66159	0.00471531	0.223315	16.7509	0.861595	16.6288
			-79	1124	-25.441	-0.413675	0.34719	2.33301	1.98582	-0.00270866	-0.251896	2.6802	0.00482714	0.228142	17.1129	0.880204	16.9879
			-78	1125	-25.6956	-0.417815	0.343897	2.35536	2.01146	-0.00274364	-0.254605	2.69926	0.00494204	0.233084	17.4837	0.899256	17.3556
			-77	1126	-25.953	-0.421999	0.340599	2.37816	2.03757	-0.00277924	-0.257349	2.71876	0.00506012	0.238144	17.8632	0.918763	17.7321
			-76	1127	-26.2131	-0.426229	0.337298	2.40144	2.06414	-0.00281549	-0.260128	2.73874	0.00518148	0.243326	18.2519	0.938737	18.1176
			-75	1128	-26.476	-0.430505	0.333993	2.4252	2.0912	-0.0028524	-0.262943	2.75919	0.00530623	0.248632	18.6499	0.95919	18.5124
			-74	1129	-26.7418	-0.434826	0.330686	2.44945	2.11877	-0.00289	-0.265796	2.78014	0.00543448	0.254067	19.0575	0.980138	18.9167
			-73	1130	-27.0105	-0.439195	0.327376	2.47422	2.14684	-0.00292829	-0.268686	2.80159	0.00556637	0.259633	19.4751	1.00159	19.3307
			-72	1131	-27.2821	-0.443612	0.324064	2.49951	2.17544	-0.0029673	-0.271614	2.82357	0.005702	0.265335	19.9028	1.02357	19.7549
			-71	1132	-27.5567	-0.448076	0.32075	2.52534	2.20459	-0.00300705	-0.274581	2.84608	0.00584151	0.271176	20.3409	1.04608	20.1894
			-70	1133	-27.8343	-0.45259	0.317433	2.55172	2.23428	-0.00304756	-0.277588	2.86915	0.00598504	0.277161	20.7899	1.06915	20.6346
			-69	1134	-28.1149	-0.457153	0.314115	2.57867	2.26455	-0.00308885	-0.280636	2.89279	0.00613273	0.283294	21.2499	1.09279	21.0908
			-68	1135	-28.3987	-0.461767	0.310796	2.60621	2.29541	-0.00313094	-0.283725	2.91701	0.00628471	0.289579	21.7213	1.11701	21.5582
			-67	1136	-28.6855	-0.466431	0.307476	2.63435	2.32687	-0.00317386	-0.286856	2.94183	0.00644116	0.29602	22.2045	1.14183	22.0373
			-66	1137	-28.9755	-0.471147	0.304155	2.66311	2.35896	-0.00321762	-0.29003	2.96727	0.00660222	0.302622	22.6997	1.16727	22.5283
			-65	1138	-29.2688	-0.475915	0.300834	2.69251	2.39168	-0.00326225	-0.293247	2.99335	0.00676806	0.30939	23.2074	1.19335	23.0316
			-64	1139	-29.5653	-0.480737	0.297513	2.72257	2.42506	-0.00330778	-0.29651	3.02008	0.00693886	0.316329	23.7279	1.22008	23.5476
			-63	1140	-29.8651	-0.485612	0.294192	2.7533	2.45911	-0.00335423	-0.299817	3.0475	0.00711479	0.323444	24.2615	1.2475	24.0767
			-62	1141	-30.1683	-0.490541	0.290872	2.78473	2.49386	-0.00340163	-0.303172	3.07561	0.00729606	0.33074	24.8088	1.27561	24.6192
			-61	1142	-30.4749	-0.495526	0.287552	2.81688	2.52933	-0.00345001	-0.306573	3.10443	0.00748285	0.338223	25.3701	1.30443	25.1756
			-60	1143	-30.7849	-0.500567	0.284234	2.84977	2.56554	-0.00349939	-0.310023	3.134	0.00767537	0.345898	25.9458	1.334	25.7463
			-59	1144	-31.0984	-0.505665	0.280917	2.88342	2.6025	-0.00354981	-0.313523	3.16433	0.00787385	0.353772	26.5364	1.36433	26.3317
			-58	1145	-31.4155	-0.510821	0.277601	2.91785	2.64025	-0.0036013	-0.317072	3.19545	0.0080785	0.361851	27.1424	1.39545	26.9323
			-57	1146	-31.7361	-0.516035	0.274288	2.9531	2.67881	-0.00365389	-0.320674	3.22738	0.00828957	0.37014	27.7642	1.42738	27.5485
			-56	1147	-32.0605	-0.521309	0.270978	2.98917	2.7182	-0.00370762	-0.324328	3.26015	0.0085073	0.378648	28.4023	1.46015	28.1809
			-55	1148	-32.3885	-0.526642	0.26767	3.02611	2.75844	-0.00376251	-0.328035	3.29378	0.00873196	0.387379	29.0573	1.49378	28.83
			-54	1149	-32.7203	-0.532038	0.264366	3.06394	2.79957	-0.00381862	-0.331798	3.3283	0.00896381	0.396343	29.7297	1.5283	29.4963
			-53	1150	-33.0559	-0.537495	0.261064	3.10268	2.84162	-0.00387597	-0.335616	3.36375	0.00920314	0.405546	30.42	1.56375	30.1803
			-52	1151	-33.3954	-0.543015	0.257767	3.14237	2.8846	-0.0039346	-0.339492	3.40014	0.00945025	0.414997	31.1289	1.60014	30.8827
			-51	1152	-33.7388	-0.548599	0.254474	3.18304	2.92856	-0.00399456	-0.343427	3.43751	0.00970546	0.424702	31.8569	1.63751	31.604
			-50	1153	-34.0863	-0.554248	0.251185	3.22471	2.97353	-0.00405589	-0.347421	3.4759	0.00996909	0.434671	32.6047	1.6759	32.3448
			-49	1154	-34.4377	-0.559963	0.247902	3.26743	3.01953	-0.00411863	-0.351477	3.51533	0.0102415	0.444913	33.3729	1.71533	33.1058
			-48	1155	-34.7933	-0.565745	0.244623	3.31122	3.0666	-0.00418284	-0.355596	3.55584	0.010523	0.455436	34.1622	1.75584	33.8877
			-47	1156	-35.1531	-0.571595	0.24135	3.35612	3.11477	-0.00424855	-0.359779	3.59747	0.0108141	0.46625	34.9734	1.79747	34.6912
			-46	1157	-35.5171	-0.577515	0.238083	3.40218	3.1641	-0.00431583	-0.364027	3.64026	0.011115	0.477365	35.8071	1.84026	35.517
			-45	1158	-35.8855	-0.583504	0.234822	3.44942	3.2146	-0.00438472	-0.368343	3.68424	0.0114263	0.488791	36.6642	1.88424	36.3659
			-44	1159	-36.2582	-0.589565	0.231568	3.4979	3.26633	-0.00445527	-0.372728	3.72946	0.0117484	0.50054	37.5455	1.92946	37.2387
			-43	1160	-36.6354	-0.595698	0.228321	3.54764	3.31932	-0.00452756	-0.377183	3.77596	0.0120817	0.512621	38.4517	1.97596	38.1361
			-42	1161	-37.0171	-0.601904	0.225081	3.59871	3.37363	-0.00460163	-0.381711	3.82379	0.0124268	0.525048	39.3839	2.02379	39.0591
			-41	1162	-37.4034	-0.608186	0.221849	3.65114	3.42929	-0.00467755	-0.386312	3.87299	0.0127841	0.537832	40.3428	2.07299	40.0086
			-40	1163	-37.7944	-0.614543	0.218625	3.70498	3.48635	-0.00475539	-0.39099	3.9236	0.0131542	0.550986	41.3295	2.1236	40.9856
			-39	1164	-38.1902	-0.620978	0.215409	3.76028	3.54488	-0.00483521	-0.395745	3.97569	0.0135377	0.564524	42.345	2.17569	41.9909
			-38	1165	-38.5907	-0.627492	0.212203	3.81711	3.6049	-0.00491709	-0.400581	4.02931	0.0139351	0.578459	43.3902	2.22931	43.0257
			-37	1166	-38.9962	-0.634085	0.209005	3.8755	3.66649	-0.0050011	-0.405498	4.0845	0.0143472	0.592806	44.4664	2.2845	44.0909
			-36	1167	-39.4067	-0.64076	0.205818	3.93552	3.72971	-0.00508732	-0.410499	4.14134	0.0147745	0.607581	45.5746	2.34134	45.1879
			-35	1168	-39.8223	-0.647517	0.20264	3.99724	3.7946	-0.00517583	-0.415586	4.19988	0.0152179	0.622799	46.7161	2.39988	46.3176
			-34	1169	-40.2431	-0.654359	0.199473	4.06071	3.86123	-0.00526672	-0.420762	4.26018	0.015678	0.638477	47.8921	2.46018	47.4815
			-33	1170	-40.6691	-0.661286	0.196316	4.126	3.92968	-0.00536008	-0.426029	4.32231	0.0161556	0.654632	49.104	2.52231	48.6806
			-32	1171	-41.1005	-0.668301	0.193171	4.19318	4.00001	-0.00545601	-0.431389	4.38635	0.0166516	0.671284	50.353	2.58635	49.9165
			-31	1172	-41.5373	-0.675404	0.190037	4.26232	4.07229	-0.0055546	-0.436845	4.45236	0.0171669	0.688451	51.6407	2.65236	51.1906
			-30	1173	-41.9797	-0.682597	0.186915	4.33351	4.1466	-0.00565596	-0.442399	4.52043	0.0177025	0.706153	52.9686	2.72043	52.5042
			-29	1174	-42.4278	-0.689883	0.183806	4.40682	4.22302	-0.00576019	-0.448055	4.59063	0.0182592	0.724413	54.3382	2.79063	53.8591
			-28	1175	-42.8816	-0.697262	0.180709	4.48234	4.30163	-0.00586742	-0.453815	4.66305	0.0188382	0.743251	55.7512	2.86305	55.2568
			-27	1176	-43.3413	-0.704737	0.177626	4.56015	4.38252	-0.00597776	-0.459683	4.73778	0.0194406	0.762691	57.2095	2.93778	56.6991
			-26	1177	-43.807	-0.712308	0.174556	4.64035	4.46579	-0.00609134	-0.465661	4.81491	0.0200676	0.782759	58.7148	3.01491	58.1877
			-25	1178	-44.2787	-0.719979	0.1715	4.72304	4.55154	-0.0062083	-0.471752	4.89454	0.0207205	0.803479	60.269	3.09454	59.7246
			-24	1179	-44.7567	-0.727751	0.168458	4.80832	4.63986	-0.00632877	-0.47796	4.97678	0.0214005	0.82488	61.8742	3.17678	61.3118
			-23	1180	-45.241	-0.735625	0.165431	4.8963	4.73087	-0.0064529	-0.484289	5.06173	0.0221092	0.846989	63.5327	3.26173	62.9514
			-22	1181	-45.7317	-0.743605	0.162419	4.98709	4.82467	-0.00658085	-0.490742	5.14951	0.022848	0.869837	65.2465	3.34951	64.6456
			-21	1182	-46.229	-0.751691	0.159423	5.08082	4.9214	-0.00671279	-0.497323	5.24024	0.0236186	0.893456	67.0181	3.44024	66.3967
			-20	1183	-46.7331	-0.759887	0.156443	5.17761	5.02117	-0.00684888	-0.504036	5.33406	0.0244227	0.917878	68.8501	3.53406	68.2073
			-19	1184	-47.2439	-0.768194	0.153479	5.2776	5.12412	-0.00698931	-0.510884	5.43108	0.0252621	0.943141	70.745	3.63108	70.0799
			-18	1185	-47.7618	-0.776615	0.150532	5.38093	5.2304	-0.00713427	-0.517874	5.53146	0.0261388	0.969279	72.7056	3.73146	72.0172																									note P
			-17	1186	-48.2868	-0.785152	0.147602	5.48775	5.34015	-0.00728396	-0.525008	5.63535	0.0270549	0.996334	74.735	3.83535	74.0222																									measured
			-16	1187	-48.8191	-0.793807	0.144689	5.59821	5.45352	-0.0074386	-0.532292	5.7429	0.0280127	1.02435	76.8363	3.9429	76.098																									through
			-15	1188	-49.3588	-0.802583	0.141795	5.71249	5.57069	-0.00759843	-0.539731	5.85428	0.0290144	1.05336	79.0126	4.05428	78.2477																									action of
			-14	1189	-49.9062	-0.811483	0.138918	5.83076	5.69184	-0.00776367	-0.547329	5.96968	0.0300627	1.08342	81.2676	4.16968	80.4748																									δØ/δx on ρ		line AL	109.1	line AN	107.9	0.01
			-13	1190	-50.4613	-0.820508	0.136061	5.95321	5.81715	-0.00793459	-0.555093	6.08927	0.0311604	1.11458	83.605	4.28927	82.7829																									is very close
			-12	1191	-51.0243	-0.829663	0.133223	6.08003	5.94681	-0.00811145	-0.563027	6.21326	0.0323103	1.14689	86.0286	4.41326	85.1758																									to that of
			-11	1192	-51.5954	-0.83895	0.130404	6.21145	6.08104	-0.00829454	-0.571139	6.34185	0.0335156	1.18041	88.5426	4.54185	87.6577																									eq. 15 osmolarity
			-10	1193	-52.1749	-0.848372	0.127606	6.34767	6.22006	-0.00848417	-0.579433	6.47528	0.0347797	1.21519	91.1514	4.67528	90.2328																									vant'Hofe		line AN	122.3	line AL	123.6	< 1%
			-9	1194	-52.7628	-0.857931	0.124828	6.48894	6.36412	-0.00868065	-0.587917	6.61377	0.0361062	1.2513	93.8597	4.81377	92.9058
			-8	1195	-53.3594	-0.867632	0.12207	6.63552	6.51345	-0.00888434	-0.596598	6.75759	0.037499	1.2888	96.6725	4.95759	95.6814
			-7	1196	-53.9649	-0.877478	0.119334	6.78766	6.66832	-0.0090956	-0.605482	6.90699	0.0389624	1.32776	99.5951	5.10699	98.565
			-6	1197	-54.5794	-0.887471	0.11662	6.94565	6.82903	-0.0093148	-0.614578	7.06227	0.0405008	1.36826	102.633	5.26227	101.562
			-5	1198	-55.2033	-0.897615	0.113927	7.10981	6.99588	-0.00954238	-0.623893	7.22373	0.0421191	1.41038	105.792	5.42373	104.678
			-4	1199	-55.8368	-0.907915	0.111257	7.28044	7.16918	-0.00977876	-0.633435	7.3917	0.0438227	1.4542	109.08	5.5917	107.92
			-3	1200	-56.48	-0.918374	0.10861	7.4579	7.34929	-0.0100244	-0.643214	7.56651	0.0456171	1.49982	112.501	5.76651	111.294
			-2	1201	-57.1332	-0.928996	0.105986	7.64255	7.53656	-0.0102799	-0.653238	7.74853	0.0475086	1.54733	116.065	5.94853	114.807																									N/cm2 =	75.01 mmHg
			-1	1202	-57.7967	-0.939784	0.103385	7.83478	7.7314	-0.0105456	-0.663518	7.93817	0.0495038	1.59683	119.778	6.13817	118.467
			0	1203	-58.4708	-0.950745	0.100809	8.03503	7.93422	-0.0108223	-0.674064	8.13584	0.0516098	1.64844	123.649	6.33584	122.282																									V * C/m =	N
			1	1204	-59.1557	-0.961881	0.0982565	8.24373	8.14547	-0.0111104	-0.684886	8.34199	0.0538347	1.70227	127.688	6.54199	126.26
																																										V * C/cm =	100 N

## Sheet: Sheet2
												These figures are presented in Supplementary figure S1
			φ							ρ								Pressure
			mV							mEq/L								mmHg
					x axis	Å									x axis	Å						x axis	Å
			copied from sheet1										copied from sheet1							copied from sheet1
			x in Å	φ mV									x in Å	ρ mEq/L						x in Å	Pressure mmHg
			-300	-3.00146									-300	0.202703						-300	0.219586
			-299	-3.0304									-299	0.204665						-299	0.223844
			-298	-3.05961									-298	0.206646						-298	0.228185
			-297	-3.0891									-297	0.208647						-297	0.23261
			-296	-3.11887									-296	0.210667						-296	0.237121
			-295	-3.14894									-295	0.212708						-295	0.24172
			-294	-3.17929									-294	0.214768						-294	0.246408
			-293	-3.20994									-293	0.216848						-293	0.251187
			-292	-3.24088									-292	0.218948						-292	0.256059
			-291	-3.27212									-291	0.221069						-291	0.261026
			-290	-3.30367									-290	0.223211						-290	0.266089
			-289	-3.33551									-289	0.225374						-289	0.27125
			-288	-3.36767									-288	0.227558						-288	0.276512
			-287	-3.40013									-287	0.229764						-287	0.281877
			-286	-3.43291									-286	0.231991						-286	0.287345
			-285	-3.46601									-285	0.23424						-285	0.29292
			-284	-3.49942									-284	0.236511						-284	0.298603
			-283	-3.53316									-283	0.238804						-283	0.304397
			-282	-3.56722									-282	0.24112						-282	0.310303
			-281	-3.60161									-281	0.243459						-281	0.316324
			-280	-3.63634									-280	0.24582						-280	0.322463
			-279	-3.67139									-279	0.248205						-279	0.328721
			-278	-3.70679									-278	0.250614						-278	0.3351
			-277	-3.74253									-277	0.253046						-277	0.341604
			-276	-3.77862									-276	0.255502						-276	0.348234
			-275	-3.81505									-275	0.257982						-275	0.354993
			-274	-3.85183									-274	0.260486						-274	0.361883
			-273	-3.88897									-273	0.263016						-273	0.368908
			-272	-3.92647									-272	0.26557						-272	0.37607
			-271	-3.96433									-271	0.268149						-271	0.383371
			-270	-4.00256									-270	0.270754						-270	0.390814
			-269	-4.04116									-269	0.273385						-269	0.398402
			-268	-4.08013									-268	0.276042						-268	0.406137
			-267	-4.11947									-267	0.278725						-267	0.414024
			-266	-4.1592									-266	0.281434						-266	0.422063
			-265	-4.19931									-265	0.28417						-265	0.43026
			-264	-4.23981									-264	0.286934						-264	0.438616
			-263	-4.28069									-263	0.289724						-263	0.447135
			-262	-4.32198									-262	0.292543						-262	0.45582
			-261	-4.36366									-261	0.295389						-261	0.464675
			-260	-4.40575									-260	0.298264						-260	0.473701
			-259	-4.44824									-259	0.301167						-259	0.482904
			-258	-4.49114									-258	0.304099						-258	0.492287
			-257	-4.53446									-257	0.30706						-257	0.501852
			-256	-4.5782									-256	0.31005						-256	0.511603
			-255	-4.62236									-255	0.313071						-255	0.521545
			-254	-4.66695									-254	0.316121						-254	0.531681
			-253	-4.71196									-253	0.319202						-253	0.542015
			-252	-4.75742									-252	0.322313						-252	0.55255
			-251	-4.80331									-251	0.325456						-251	0.563291
			-250	-4.84965									-250	0.32863						-250	0.574241
			-249	-4.89643									-249	0.331836						-249	0.585406
			-248	-4.94367									-248	0.335073						-248	0.596788
			-247	-4.99137									-247	0.338343						-247	0.608392
			-246	-5.03952									-246	0.341646						-246	0.620223
			-245	-5.08815									-245	0.344982						-245	0.632286
			-244	-5.13724									-244	0.348351						-244	0.644583
			-243	-5.18681									-243	0.351754						-243	0.657122
			-242	-5.23686									-242	0.355192						-242	0.669905
			-241	-5.28739									-241	0.358664						-241	0.682938
			-240	-5.33841									-240	0.36217						-240	0.696226
			-239	-5.38993									-239	0.365712						-239	0.709774
			-238	-5.44194									-238	0.36929						-238	0.723587
			-237	-5.49446									-237	0.372904						-237	0.73767
			-236	-5.54749									-236	0.376554						-236	0.752028
			-235	-5.60103									-235	0.380241						-235	0.766668
			-234	-5.65509									-234	0.383966						-234	0.781594
			-233	-5.70967									-233	0.387728						-233	0.796813
			-232	-5.76478									-232	0.391528						-232	0.812329
			-231	-5.82043									-231	0.395367						-231	0.82815
			-230	-5.87661									-230	0.399244						-230	0.84428
			-229	-5.93334									-229	0.403161						-229	0.860726
			-228	-5.99062									-228	0.407118						-228	0.877495
			-227	-6.04846									-227	0.411115						-227	0.894593
			-226	-6.10685									-226	0.415153						-226	0.912026
			-225	-6.16582									-225	0.419232						-225	0.929801
			-224	-6.22535									-224	0.423352						-224	0.947924
			-223	-6.28546									-223	0.427515						-223	0.966404
			-222	-6.34615									-222	0.43172						-222	0.985246
			-221	-6.40744									-221	0.435969						-221	1.00446
			-220	-6.46932									-220	0.44026						-220	1.02405
			-219	-6.53179									-219	0.444596						-219	1.04402
			-218	-6.59488									-218	0.448977						-218	1.06439
			-217	-6.65858									-217	0.453402						-217	1.08516
			-216	-6.72289									-216	0.457874						-216	1.10633
			-215	-6.78783									-215	0.462391						-215	1.12792
			-214	-6.8534									-214	0.466955						-214	1.14994
			-213	-6.91961									-213	0.471566						-213	1.17239
			-212	-6.98646									-212	0.476225						-212	1.19528
			-211	-7.05396									-211	0.480932						-211	1.21863
			-210	-7.12212									-210	0.485688						-210	1.24243
			-209	-7.19094									-209	0.490493						-209	1.2667
			-208	-7.26043									-208	0.495348						-208	1.29145
			-207	-7.33059									-207	0.500254						-207	1.31669
			-206	-7.40144									-206	0.505212						-206	1.34243
			-205	-7.47297									-205	0.510221						-205	1.36867
			-204	-7.5452									-204	0.515282						-204	1.39543
			-203	-7.61814									-203	0.520397						-203	1.42273
			-202	-7.69178									-202	0.525565						-202	1.45056
			-201	-7.76614									-201	0.530788						-201	1.47894
			-200	-7.84123									-200	0.536066						-200	1.50788
			-199	-7.91704									-199	0.541399						-199	1.53739
			-198	-7.9936									-198	0.546789						-198	1.56749
			-197	-8.0709									-197	0.552235						-197	1.59818
			-196	-8.14895									-196	0.55774						-196	1.62949
			-195	-8.22777									-195	0.563303						-195	1.66141
			-194	-8.30735									-194	0.568925						-194	1.69396
			-193	-8.38771									-193	0.574608						-193	1.72716
			-192	-8.46885									-192	0.580351						-192	1.76102
			-191	-8.55078									-191	0.586155						-191	1.79556
			-190	-8.63352									-190	0.592022						-190	1.83077
			-189	-8.71706									-189	0.597951						-189	1.86669
			-188	-8.80142									-188	0.603945						-188	1.90332
			-187	-8.8866									-187	0.610003						-187	1.94068
			-186	-8.97261									-186	0.616127						-186	1.97879
			-185	-9.05946									-185	0.622317						-185	2.01765
			-184	-9.14716									-184	0.628574						-184	2.05728
			-183	-9.23572									-183	0.634899						-183	2.09771
			-182	-9.32515									-182	0.641293						-182	2.13894
			-181	-9.41545									-181	0.647757						-181	2.181
			-180	-9.50663									-180	0.654291						-180	2.2239
			-179	-9.59871									-179	0.660898						-179	2.26765
			-178	-9.69168									-178	0.667577						-178	2.31227
			-177	-9.78557									-177	0.674329						-177	2.35779
			-176	-9.88038									-176	0.681157						-176	2.40422
			-175	-9.97612									-175	0.68806						-175	2.45159
			-174	-10.0728									-174	0.695039						-174	2.4999
			-173	-10.1704									-173	0.702096						-173	2.54917
			-172	-10.269									-172	0.709232						-172	2.59944
			-171	-10.3685									-171	0.716448						-171	2.65072
			-170	-10.4691									-170	0.723745						-170	2.70303
			-169	-10.5706									-169	0.731123						-169	2.75639
			-168	-10.6731									-168	0.738585						-168	2.81082
			-167	-10.7766									-167	0.746132						-167	2.86635
			-166	-10.8811									-166	0.753764						-166	2.923
			-165	-10.9867									-165	0.761482						-165	2.98079
			-164	-11.0933									-164	0.769289						-164	3.03975
			-163	-11.201									-163	0.777185						-163	3.0999
			-162	-11.3097									-162	0.785172						-162	3.16126
			-161	-11.4195									-161	0.79325						-161	3.22387
			-160	-11.5303									-160	0.801422						-160	3.28774
			-159	-11.6423									-159	0.809688						-159	3.35291
			-158	-11.7553									-158	0.81805						-158	3.4194
			-157	-11.8695									-157	0.82651						-157	3.48725
			-156	-11.9848									-156	0.835068						-156	3.55647
			-155	-12.1013									-155	0.843727						-155	3.6271
			-154	-12.2189									-154	0.852488						-154	3.69916
			-153	-12.3376									-153	0.861352						-153	3.7727
			-152	-12.4575									-152	0.870321						-152	3.84774
			-151	-12.5787									-151	0.879397						-151	3.9243
			-150	-12.701									-150	0.88858						-150	4.00244
			-149	-12.8245									-149	0.897874						-149	4.08217
			-148	-12.9493									-148	0.90728						-148	4.16354
			-147	-13.0753									-147	0.916798						-147	4.24657
			-146	-13.2025									-146	0.926432						-146	4.33131
			-145	-13.331									-145	0.936183						-145	4.41779
			-144	-13.4608									-144	0.946053						-144	4.50605
			-143	-13.5919									-143	0.956044						-143	4.59613
			-142	-13.7243									-142	0.966158						-142	4.68806
			-141	-13.858									-141	0.976396						-141	4.7819
			-140	-13.993									-140	0.986761						-140	4.87767
			-139	-14.1294									-139	0.997255						-139	4.97543
			-138	-14.2671									-138	1.00788						-138	5.07521
			-137	-14.4062									-137	1.01864						-137	5.17706
			-136	-14.5467									-136	1.02953						-136	5.28103
			-135	-14.6886									-135	1.04056						-135	5.38717
			-134	-14.8319									-134	1.05174						-134	5.49551
			-133	-14.9767									-133	1.06305						-133	5.60612
			-132	-15.1229									-132	1.07451						-132	5.71903
			-131	-15.2706									-131	1.08612						-131	5.83431
			-130	-15.4197									-130	1.09787						-130	5.952
			-129	-15.5704									-129	1.10978						-129	6.07217
			-128	-15.7225									-128	1.12185						-128	6.19486
			-127	-15.8762									-127	1.13407						-127	6.32013
			-126	-16.0315									-126	1.14646						-126	6.44804
			-125	-16.1883									-125	1.15901						-125	6.57865
			-124	-16.3467									-124	1.17172						-124	6.71203
			-123	-16.5067									-123	1.18461						-123	6.84823
			-122	-16.6683									-122	1.19767						-122	6.98732
			-121	-16.8315									-121	1.2109						-121	7.12937
			-120	-16.9964									-120	1.22432						-120	7.27445
			-119	-17.1629									-119	1.23792						-119	7.42262
			-118	-17.3312									-118	1.2517						-118	7.57395
			-117	-17.5011									-117	1.26568						-117	7.72853
			-116	-17.6728									-116	1.27985						-116	7.88642
			-115	-17.8462									-115	1.29422						-115	8.04771
			-114	-18.0214									-114	1.30879						-114	8.21247
			-113	-18.1984									-113	1.32356						-113	8.38078
			-112	-18.3772									-112	1.33855						-112	8.55274
			-111	-18.5578									-111	1.35375						-111	8.72841
			-110	-18.7402									-110	1.36916						-110	8.90791
			-109	-18.9246									-109	1.3848						-109	9.09131
			-108	-19.1108									-108	1.40067						-108	9.27871
			-107	-19.2989									-107	1.41677						-107	9.4702
			-106	-19.4889									-106	1.4331						-106	9.66589
			-105	-19.6809									-105	1.44968						-105	9.86587
			-104	-19.8749									-104	1.46651						-104	10.0703
			-103	-20.0709									-103	1.48358						-103	10.2791
			-102	-20.2689									-102	1.50092						-102	10.4927
			-101	-20.469									-101	1.51851						-101	10.7109
			-100	-20.6711									-100	1.53638						-100	10.934
			-99	-20.8753									-99	1.55452						-99	11.1621
			-98	-21.0817									-98	1.57294						-98	11.3952
			-97	-21.2902									-97	1.59165						-97	11.6336
			-96	-21.5008									-96	1.61065						-96	11.8773
			-95	-21.7137									-95	1.62995						-95	12.1265
			-94	-21.9288									-94	1.64955						-94	12.3814
			-93	-22.1461									-93	1.66948						-93	12.642
			-92	-22.3657									-92	1.68972						-92	12.9085
			-91	-22.5876									-91	1.71029						-91	13.1811
			-90	-22.8118									-90	1.7312						-90	13.4599
			-89	-23.0384									-89	1.75245						-89	13.7452
			-88	-23.2674									-88	1.77405						-88	14.0369
			-87	-23.4989									-87	1.79601						-87	14.3354
			-86	-23.7327									-86	1.81835						-86	14.6408
			-85	-23.9691									-85	1.84106						-85	14.9533
			-84	-24.2079									-84	1.86416						-84	15.273
			-83	-24.4493									-83	1.88766						-83	15.6003
			-82	-24.6933									-82	1.91156						-82	15.9352
			-81	-24.9399									-81	1.93588						-81	16.2779
			-80	-25.1891									-80	1.96063						-80	16.6288
			-79	-25.441									-79	1.98582						-79	16.9879
			-78	-25.6956									-78	2.01146						-78	17.3556
			-77	-25.953									-77	2.03757						-77	17.7321
			-76	-26.2131									-76	2.06414						-76	18.1176
			-75	-26.476									-75	2.0912						-75	18.5124
			-74	-26.7418									-74	2.11877						-74	18.9167
			-73	-27.0105									-73	2.14684						-73	19.3307
			-72	-27.2821									-72	2.17544						-72	19.7549
			-71	-27.5567									-71	2.20459						-71	20.1894
			-70	-27.8343									-70	2.23428						-70	20.6346
			-69	-28.1149									-69	2.26455						-69	21.0908
			-68	-28.3987									-68	2.29541						-68	21.5582
			-67	-28.6855									-67	2.32687						-67	22.0373
			-66	-28.9755									-66	2.35896						-66	22.5283
			-65	-29.2688									-65	2.39168						-65	23.0316
			-64	-29.5653									-64	2.42506						-64	23.5476
			-63	-29.8651									-63	2.45911						-63	24.0767
			-62	-30.1683									-62	2.49386						-62	24.6192
			-61	-30.4749									-61	2.52933						-61	25.1756
			-60	-30.7849									-60	2.56554						-60	25.7463
			-59	-31.0984									-59	2.6025						-59	26.3317
			-58	-31.4155									-58	2.64025						-58	26.9323
			-57	-31.7361									-57	2.67881						-57	27.5485
			-56	-32.0605									-56	2.7182						-56	28.1809
			-55	-32.3885									-55	2.75844						-55	28.83
			-54	-32.7203									-54	2.79957						-54	29.4963
			-53	-33.0559									-53	2.84162						-53	30.1803
			-52	-33.3954									-52	2.8846						-52	30.8827
			-51	-33.7388									-51	2.92856						-51	31.604
			-50	-34.0863									-50	2.97353						-50	32.3448
			-49	-34.4377									-49	3.01953						-49	33.1058
			-48	-34.7933									-48	3.0666						-48	33.8877
			-47	-35.1531									-47	3.11477						-47	34.6912
			-46	-35.5171									-46	3.1641						-46	35.517
			-45	-35.8855									-45	3.2146						-45	36.3659
			-44	-36.2582									-44	3.26633						-44	37.2387
			-43	-36.6354									-43	3.31932						-43	38.1361
			-42	-37.0171									-42	3.37363						-42	39.0591
			-41	-37.4034									-41	3.42929						-41	40.0086
			-40	-37.7944									-40	3.48635						-40	40.9856
			-39	-38.1902									-39	3.54488						-39	41.9909
			-38	-38.5907									-38	3.6049						-38	43.0257
			-37	-38.9962									-37	3.66649						-37	44.0909
			-36	-39.4067									-36	3.72971						-36	45.1879
			-35	-39.8223									-35	3.7946						-35	46.3176
			-34	-40.2431									-34	3.86123						-34	47.4815
			-33	-40.6691									-33	3.92968						-33	48.6806
			-32	-41.1005									-32	4.00001						-32	49.9165
			-31	-41.5373									-31	4.07229						-31	51.1906
			-30	-41.9797									-30	4.1466						-30	52.5042
			-29	-42.4278									-29	4.22302						-29	53.8591
			-28	-42.8816									-28	4.30163						-28	55.2568
			-27	-43.3413									-27	4.38252						-27	56.6991
			-26	-43.807									-26	4.46579						-26	58.1877
			-25	-44.2787									-25	4.55154						-25	59.7246
			-24	-44.7567									-24	4.63986						-24	61.3118
			-23	-45.241									-23	4.73087						-23	62.9514
			-22	-45.7317									-22	4.82467						-22	64.6456
			-21	-46.229									-21	4.9214						-21	66.3967
			-20	-46.7331									-20	5.02117						-20	68.2073
			-19	-47.2439									-19	5.12412						-19	70.0799
			-18	-47.7618									-18	5.2304						-18	72.0172
			-17	-48.2868									-17	5.34015						-17	74.0222
			-16	-48.8191									-16	5.45352						-16	76.098
			-15	-49.3588									-15	5.57069						-15	78.2477
			-14	-49.9062									-14	5.69184						-14	80.4748
			-13	-50.4613									-13	5.81715						-13	82.7829
			-12	-51.0243									-12	5.94681						-12	85.1758
			-11	-51.5954									-11	6.08104						-11	87.6577
			-10	-52.1749									-10	6.22006						-10	90.2328
			-9	-52.7628									-9	6.36412						-9	92.9058
			-8	-53.3594									-8	6.51345						-8	95.6814
			-7	-53.9649									-7	6.66832						-7	98.565
			-6	-54.5794									-6	6.82903						-6	101.562
			-5	-55.2033									-5	6.99588						-5	104.678
			-4	-55.8368									-4	7.16918						-4	107.92
			-3	-56.48									-3	7.34929						-3	111.294
			-2	-57.1332									-2	7.53656						-2	114.807
			-1	-57.7967									-1	7.7314						-1	118.467
			0	-58.4708									0	7.93422						0	122.282
